# Supplementary material for: Bis[μ2-bis­(diphenyl­phosphino)methane]bis­(μ2-ethane-1,2-dithiol­ato)-μ4-sulfido-μ2-sulfido-disulfidodimolybdenum(V)disilver(I) dimethyl­formamide tris­olvate
Source: Acta Crystallogr Sect E Struct Rep Online. 2009 Nov 21;65(Pt 12):m1615. doi: 10.1107/S1600536809048648 (PMC2971914; doi:10.1107/S1600536809048648)
Supplement: Supplementary file 1 [file e-65-m1615-sup1.cif]

##############################################################################
###                                                                        ###
###        Electronic paper (Acta Crystallographica Section E)             ###
###                                                                        ###
##############################################################################
#                                                                            #
# This CIF contains the data in a paper accepted for publication in Acta     #
# Crystallographica Section E. It conforms to the requirements of Notes      #
# for Authors for Section E, and has been peer reviewed under the auspices   #
# of the IUCr Commission on Journals.                                        #
#                                                                            #
# Full details of the Crystallographic Information File format               #
# are given in the paper "The Crystallographic Information File (CIF):       #
# a New Standard Archive File for Crystallography" by S. R. Hall, F. H.      #
# Allen and I. D. Brown [Acta Cryst. (1991), A47, 655-685].                  #
#                                                                            #
# The current version of the core CIF dictionary is obtainable from          #
# ftp://ftp.iucr.org/pub/cif_core.dic. The current version number is 2.4.    #
#                                                                            #
# Software is freely available for graphical display of the structure(s) in  #
# this CIF.  For information consult the CIF home page http://www.iucr.org/  #
# cif/home.html                                                              #
#                                                                            #
# This file may be used for bona fide research purposes within the           #
# scientific community so long as proper attribution is given to the journal # 
# article from which it was obtained.                                        #
#                                                                            #
##############################################################################
                                             
data_I
_audit_creation_method     SHELXL-97
_chemical_name_systematic
;
Bis[\m~2~-bis(diphenylphosphino)methane]bis(\m~2~-ethane-1,2-dithiolato)-
\m~4~-sulfido-\m~2~-sulfido-disulfidodimolybdenum(V)disilver(I)
dimethylformamide trisolvate
;
_chemical_name_common     ?
_chemical_formula_moiety     'C54 H52 Ag2 Mo2 P4 S8, 3(C3 H7 N O)'
_chemical_formula_sum     'C63 H73 Ag2 Mo2 N3 O3 P4 S8'
_chemical_formula_iupac     '[Ag2 Mo2 (C2 H4 S2)2 S4 (C25 H22 P2)2], 3C3 H7 N O'
_chemical_formula_weight     1708.3
_chemical_melting_point     ?
_symmetry_cell_setting     orthorhombic
_symmetry_space_group_name_H-M     'P n m a'
_symmetry_space_group_name_Hall     '-P 2ac 2n'
loop_
    _symmetry_equiv_pos_as_xyz
    'x, y, z'
    '-x+1/2, -y, z+1/2'
    '-x, y+1/2, -z'
    'x+1/2, -y+1/2, -z+1/2'
    '-x, -y, -z'
    'x-1/2, y, -z-1/2'
    'x, -y-1/2, z'
    '-x-1/2, y-1/2, z-1/2'
_cell_length_a     26.022(5)
_cell_length_b     21.375(4)
_cell_length_c     12.721(3)
_cell_angle_alpha     90.00
_cell_angle_beta     90.00
_cell_angle_gamma     90.00
_cell_volume     7076(3)
_cell_formula_units_Z     4
_cell_measurement_reflns_used     7734
_cell_measurement_theta_min     2.0
_cell_measurement_theta_max     25.0
_cell_measurement_temperature     223(2)
_exptl_crystal_description     platelet
_exptl_crystal_colour     red
_exptl_crystal_size_max     0.35
_exptl_crystal_size_mid     0.20
_exptl_crystal_size_min     0.07
_exptl_crystal_density_diffrn     1.604
_exptl_crystal_density_meas     ?
_exptl_crystal_density_method     'not measured'
_exptl_crystal_F_000     3448
_exptl_absorpt_coefficient_mu     1.26
_exptl_absorpt_correction_type     'Multi-scan'
_exptl_absorpt_process_details     '(REQAB; Jacobson, 1998)'
_exptl_absorpt_correction_T_min     0.746
_exptl_absorpt_correction_T_max     0.915
_exptl_special_details
;
;
_diffrn_ambient_temperature     223(2)
_diffrn_radiation_type     MoK\a
_diffrn_radiation_wavelength     0.71073
_diffrn_radiation_source     'fine-focus sealed tube'
_diffrn_radiation_monochromator     graphite
_diffrn_measurement_device_type     'Rigaku Mercury'
_diffrn_measurement_method     '\w scans'
_diffrn_detector_area_resol_mean     ?
_diffrn_reflns_number     57121
_diffrn_reflns_av_R_equivalents     0.090
_diffrn_reflns_av_sigmaI/netI     0.042
_diffrn_reflns_theta_min     3.4
_diffrn_reflns_theta_max     25.0
_diffrn_reflns_theta_full     25.0
_diffrn_measured_fraction_theta_max     0.994
_diffrn_measured_fraction_theta_full     0.994
_diffrn_reflns_limit_h_min     -30
_diffrn_reflns_limit_h_max     30
_diffrn_reflns_limit_k_min     -25
_diffrn_reflns_limit_k_max     25
_diffrn_reflns_limit_l_min     -15
_diffrn_reflns_limit_l_max     15
_diffrn_standards_number     0
_diffrn_standards_interval_count     0
_diffrn_standards_interval_time     0
_diffrn_standards_decay_%     0
_refine_special_details
;
Refinement of <i>F</i>^2^ against ALL reflections. The weighted <i>R</i>-factor
<i>wR</i> and goodness of fit <i>S</i> are based on <i>F</i>^2^, conventional
<i>R</i>-factors <i>R</i> are based on <i>F</i>, with <i>F</i> set to zero for
negative <i>F</i>^2^. The threshold expression of <i>F</i>^2^ >
\s(<i>F</i>^2^) is used only for calculating <i>R</i>-factors(gt) <i>etc</i>.
and is not relevant to the choice of reflections for refinement.
<i>R</i>-factors based on <i>F</i>^2^ are statistically about twice as large
as those based on <i>F</i>, and <i>R</i>- factors based on ALL data will be
even larger.
;
_reflns_number_total     6401
_reflns_number_gt     5931
_reflns_threshold_expression     I>2\s(I)
_refine_ls_structure_factor_coef     Fsqd
_refine_ls_matrix_type     full
_refine_ls_R_factor_all     0.097
_refine_ls_R_factor_gt     0.085
_refine_ls_wR_factor_gt     0.183
_refine_ls_wR_factor_ref     0.188
_refine_ls_goodness_of_fit_ref     1.35
_refine_ls_restrained_S_all     1.35
_refine_ls_number_reflns     6401
_refine_ls_number_parameters     401
_refine_ls_number_restraints     0
_refine_ls_hydrogen_treatment     constr
_refine_ls_weighting_scheme     calc
_refine_ls_weighting_details
         'calc w=1/[\s^2^(Fo^2^)+(0.0747P)^2^+33.869P] where P=(Fo^2^+2Fc^2^)/3'
_atom_sites_solution_hydrogens     geom
_atom_sites_solution_primary     direct
_atom_sites_solution_secondary     difmap
_refine_ls_shift/su_max     ?
_refine_ls_shift/su_max_lt     0.001
_refine_ls_shift/su_mean     0.000
_refine_diff_density_max     0.95
_refine_diff_density_min     -0.58
_refine_ls_extinction_method     none
_refine_ls_extinction_coef     ?
loop_
    _atom_type_symbol
    _atom_type_description
    _atom_type_scat_dispersion_real
    _atom_type_scat_dispersion_imag
    _atom_type_scat_source
    'C' 'C' 0.0033 0.0016
                         'International Tables Vol C Tables 4.2.6.8 and 6.1.1.4'
    'H' 'H' 0.0000 0.0000
                         'International Tables Vol C Tables 4.2.6.8 and 6.1.1.4'
    'N' 'N' 0.0061 0.0033
                         'International Tables Vol C Tables 4.2.6.8 and 6.1.1.4'
    'P' 'P' 0.1023 0.0942
                         'International Tables Vol C Tables 4.2.6.8 and 6.1.1.4'
    'S' 'S' 0.1246 0.1234
                         'International Tables Vol C Tables 4.2.6.8 and 6.1.1.4'
    'Mo' 'Mo' -1.6832 0.6857
                         'International Tables Vol C Tables 4.2.6.8 and 6.1.1.4'
    'Ag' 'Ag' -0.8971 1.1015
                         'International Tables Vol C Tables 4.2.6.8 and 6.1.1.4'
    'O' 'O' 0.0106 0.0060
                         'International Tables Vol C Tables 4.2.6.8 and 6.1.1.4'
_computing_data_collection     'CrystalClear (Rigaku/MSC, 2001)'
_computing_cell_refinement     'CrystalClear (Rigaku/MSC, 2001)'
_computing_data_reduction     'CrystalStructure (Rigaku/MSC, 2004)'
_computing_structure_solution     'SHELXS97 (Sheldrick, 2008)'
_computing_structure_refinement     'SHELXL97 (Sheldrick, 2008)'
_computing_molecular_graphics     'SHELXTL (Sheldrick, 2008)'
_computing_publication_material     'SHELXTL (Sheldrick, 2008)'
loop_
    _atom_site_type_symbol
    _atom_site_label
    _atom_site_fract_x
    _atom_site_fract_y
    _atom_site_fract_z
    _atom_site_U_iso_or_equiv
    _atom_site_adp_type
    _atom_site_calc_flag
    _atom_site_refinement_flags
    _atom_site_occupancy
    _atom_site_disorder_assembly
    _atom_site_disorder_group
    Ag Ag1 0.00904(2) 0.17618(3) 0.71271(5) 0.0236(2) Uani d . 1 . .
    Mo Mo1 0.12522(3) 0.18270(3) 0.92175(5) 0.0211(2) Uani d . 1 . .
    P P1 -0.07622(8) 0.17918(10) 0.79382(16) 0.0218(5) Uani d . 1 . .
    S S1 0.20195(11) 0.16455(14) 0.8910(3) 0.0520(7) Uani d . 1 . .
    O O1 0.3659(4) 0.2500 -0.0188(7) 0.038(2) Uani d S 1 . .
    N N1 0.3070(4) 0.2500 0.1140(8) 0.025(2) Uani d S 1 . .
    C C1 0.0888(5) 0.0364(4) 0.9861(8) 0.046(3) Uani d . 1 . .
    H H9A 0.1210 0.0199 0.9597 0.055 Uiso calc R 1 . .
    H H9B 0.0743 0.0058 1.0341 0.055 Uiso calc R 1 . .
    C C2 0.0528(4) 0.0471(4) 0.8971(7) 0.038(2) Uani d . 1 . .
    H H16A 0.0192 0.0582 0.9243 0.045 Uiso calc R 1 . .
    H H16B 0.0493 0.0089 0.8565 0.045 Uiso calc R 1 . .
    C C3 -0.0801(4) 0.1653(4) 0.9351(7) 0.028(2) Uani d . 1 . .
    C C4 -0.0361(5) 0.1676(6) 0.9945(8) 0.056(3) Uani d . 1 . .
    H H8A -0.0049 0.1781 0.9634 0.067 Uiso calc R 1 . .
    C C5 -0.0384(7) 0.1543(8) 1.1014(9) 0.086(5) Uani d . 1 . .
    H H1A -0.0086 0.1561 1.1416 0.103 Uiso calc R 1 . .
    C C6 -0.0835(8) 0.1388(6) 1.1481(10) 0.083(5) Uani d . 1 . .
    H H2A -0.0845 0.1296 1.2195 0.099 Uiso calc R 1 . .
    C C7 -0.1276(7) 0.1368(6) 1.0894(10) 0.071(5) Uani d . 1 . .
    H H6A -0.1588 0.1270 1.1210 0.085 Uiso calc R 1 . .
    C C8 -0.1255(5) 0.1492(5) 0.9838(8) 0.044(3) Uani d . 1 . .
    H H5A -0.1554 0.1468 0.9441 0.053 Uiso calc R 1 . .
    C C9 -0.1156(3) 0.1152(4) 0.7415(6) 0.0232(18) Uani d . 1 . .
    C C10 -0.0974(4) 0.0548(4) 0.7605(7) 0.0274(19) Uani d . 1 . .
    H H22A -0.0673 0.0489 0.7988 0.033 Uiso calc R 1 . .
    C C11 -0.1241(4) 0.0037(4) 0.7223(7) 0.034(2) Uani d . 1 . .
    H H29A -0.1122 -0.0364 0.7365 0.041 Uiso calc R 1 . .
    C C12 -0.1677(4) 0.0114(4) 0.6640(8) 0.038(2) Uani d . 1 . .
    H H17A -0.1854 -0.0231 0.6376 0.046 Uiso calc R 1 . .
    C C13 -0.1850(4) 0.0714(5) 0.6449(8) 0.040(2) Uani d . 1 . .
    H H13A -0.2148 0.0771 0.6054 0.049 Uiso calc R 1 . .
    C C14 -0.1595(3) 0.1233(4) 0.6829(7) 0.031(2) Uani d . 1 . .
    H H20A -0.1718 0.1633 0.6690 0.037 Uiso calc R 1 . .
    C C15 0.0903(3) 0.1697(3) 0.4725(6) 0.0202(17) Uani d . 1 . .
    C C16 0.1304(3) 0.1645(4) 0.5441(7) 0.0269(19) Uani d . 1 . .
    H H26A 0.1235 0.1638 0.6158 0.032 Uiso calc R 1 . .
    C C17 0.1805(4) 0.1605(5) 0.5084(8) 0.040(2) Uani d . 1 . .
    H H7A 0.2071 0.1577 0.5569 0.048 Uiso calc R 1 . .
    C C18 0.1916(4) 0.1606(4) 0.4042(8) 0.035(2) Uani d . 1 . .
    H H14A 0.2255 0.1576 0.3817 0.042 Uiso calc R 1 . .
    C C19 0.1521(3) 0.1651(4) 0.3318(7) 0.031(2) Uani d . 1 . .
    H H30A 0.1596 0.1646 0.2603 0.037 Uiso calc R 1 . .
    C C20 0.1019(4) 0.1704(4) 0.3646(7) 0.0277(19) Uani d . 1 . .
    H H31A 0.0756 0.1745 0.3154 0.033 Uiso calc R 1 . .
    C C21 -0.0123(3) 0.1164(4) 0.4566(6) 0.0224(17) Uani d . 1 . .
    C C22 0.0119(3) 0.0654(4) 0.4086(7) 0.029(2) Uani d . 1 . .
    H H25A 0.0475 0.0638 0.4033 0.035 Uiso calc R 1 . .
    C C23 -0.0184(4) 0.0170(4) 0.3688(7) 0.034(2) Uani d . 1 . .
    H H19A -0.0027 -0.0173 0.3373 0.041 Uiso calc R 1 . .
    C C24 -0.0713(4) 0.0194(4) 0.3758(7) 0.036(2) Uani d . 1 . .
    H H18A -0.0912 -0.0130 0.3488 0.043 Uiso calc R 1 . .
    C C25 -0.0947(4) 0.0702(4) 0.4231(7) 0.034(2) Uani d . 1 . .
    H H15A -0.1304 0.0721 0.4270 0.041 Uiso calc R 1 . .
    C C26 -0.0657(3) 0.1177(4) 0.4643(7) 0.0282(19) Uani d . 1 . .
    H H27A -0.0818 0.1511 0.4977 0.034 Uiso calc R 1 . .
    C C27 -0.1134(5) 0.2500 0.7688(9) 0.024(3) Uani d S 1 . .
    H H33A -0.1248 0.2500 0.6963 0.028 Uiso calc SR 1 . .
    H H33B -0.1436 0.2500 0.8134 0.028 Uiso calc SR 1 . .
    C C28 0.0006(4) 0.2500 0.4579(8) 0.018(2) Uani d S 1 . .
    H H34A 0.0108 0.2500 0.3845 0.021 Uiso calc SR 1 . .
    H H34B -0.0366 0.2500 0.4605 0.021 Uiso calc SR 1 . .
    C C29 0.3438(7) 0.2500 0.1950(14) 0.081(7) Uani d S 1 . .
    H H3A 0.3744 0.2296 0.1711 0.121 Uiso calc PR 0.50 . .
    H H3B 0.3303 0.2281 0.2549 0.121 Uiso calc PR 0.50 . .
    H H3C 0.3516 0.2923 0.2144 0.121 Uiso calc PR 0.50 . .
    C C30 0.2532(5) 0.2500 0.1436(13) 0.042(3) Uani d S 1 . .
    H H30B 0.2436 0.2909 0.1677 0.063 Uiso calc PR 0.50 . .
    H H30C 0.2477 0.2202 0.1989 0.063 Uiso calc PR 0.50 . .
    H H30D 0.2326 0.2389 0.0839 0.063 Uiso calc PR 0.50 . .
    C C31 0.3212(5) 0.2500 0.0161(11) 0.033(3) Uani d S 1 . .
    H H12 0.2950 0.2500 -0.0337 0.040 Uiso calc SR 1 . .
    C C32 0.2952(5) -0.0235(6) 0.1897(11) 0.067(4) Uani d . 1 . .
    H H4A 0.3174 -0.0415 0.1376 0.100 Uiso calc R 1 . .
    H H4B 0.2776 -0.0563 0.2268 0.100 Uiso calc R 1 . .
    H H4C 0.3152 0.0006 0.2384 0.100 Uiso calc R 1 . .
    C C33 0.2240(5) -0.0106(7) 0.0615(11) 0.070(4) Uani d . 1 . .
    H H10A 0.2012 -0.0397 0.0950 0.105 Uiso calc R 1 . .
    H H10B 0.2438 -0.0320 0.0090 0.105 Uiso calc R 1 . .
    H H10C 0.2043 0.0220 0.0288 0.105 Uiso calc R 1 . .
    C C34 0.2541(4) 0.0767(5) 0.1667(10) 0.051(3) Uani d . 1 . .
    H H11 0.2296 0.1006 0.1316 0.061 Uiso calc R 1 . .
    P P2 0.02494(8) 0.17823(9) 0.52142(16) 0.0187(4) Uani d . 1 . .
    S S2 0.10053(10) 0.11032(11) 1.05640(18) 0.0370(6) Uani d . 1 . .
    N N2 0.2582(3) 0.0164(4) 0.1394(7) 0.042(2) Uani d . 1 . .
    O O2 0.2797(3) 0.1029(4) 0.2337(7) 0.069(3) Uani d . 1 . .
    S S3 0.11821(12) 0.2500 1.0644(2) 0.0269(7) Uani d S 1 . .
    S S4 0.07638(8) 0.10971(9) 0.81247(16) 0.0246(5) Uani d . 1 . .
    S S5 0.09599(12) 0.2500 0.7891(2) 0.0243(6) Uani d S 1 . .
loop_
    _atom_site_aniso_label
    _atom_site_aniso_U_11
    _atom_site_aniso_U_22
    _atom_site_aniso_U_33
    _atom_site_aniso_U_12
    _atom_site_aniso_U_13
    _atom_site_aniso_U_23
    Ag1 0.0258(3) 0.0255(3) 0.0194(3) 0.0015(3) 0.0011(3) 0.0018(3)
    Mo1 0.0231(4) 0.0186(4) 0.0217(4) 0.0017(3) -0.0047(3) 0.0009(3)
    P1 0.0248(11) 0.0197(10) 0.0210(11) 0.0013(8) 0.0007(9) 0.0021(9)
    S1 0.0415(15) 0.0467(16) 0.0678(19) 0.0071(12) -0.0064(14) -0.0074(14)
    O1 0.038(6) 0.040(5) 0.035(5) 0.000 0.010(4) 0.000
    N1 0.022(5) 0.027(5) 0.026(6) 0.000 0.004(4) 0.000
    C1 0.074(8) 0.027(5) 0.036(6) -0.007(5) -0.017(5) 0.010(4)
    C2 0.053(6) 0.023(5) 0.037(5) -0.002(4) -0.015(5) 0.008(4)
    C3 0.040(5) 0.020(4) 0.024(5) 0.008(4) 0.003(4) 0.002(4)
    C4 0.057(7) 0.084(9) 0.026(5) 0.029(6) -0.001(5) -0.006(6)
    C5 0.111(12) 0.130(13) 0.018(6) 0.066(11) -0.010(7) -0.005(7)
    C6 0.159(16) 0.064(9) 0.025(6) 0.053(10) 0.024(9) 0.017(6)
    C7 0.131(14) 0.043(7) 0.039(7) -0.022(8) 0.047(8) -0.006(6)
    C8 0.068(7) 0.037(6) 0.028(5) -0.015(5) 0.018(5) -0.005(4)
    C9 0.025(5) 0.029(4) 0.015(4) 0.000(4) 0.002(3) 0.000(3)
    C10 0.037(5) 0.020(4) 0.025(5) -0.002(4) 0.002(4) 0.000(4)
    C11 0.046(6) 0.023(4) 0.032(5) 0.001(4) 0.009(5) 0.004(4)
    C12 0.055(6) 0.018(5) 0.042(6) -0.009(4) -0.002(5) -0.002(4)
    C13 0.035(5) 0.035(5) 0.052(6) -0.006(4) -0.008(5) -0.003(5)
    C14 0.034(5) 0.021(4) 0.037(5) 0.002(4) -0.006(4) 0.006(4)
    C15 0.022(4) 0.014(4) 0.025(4) 0.000(3) -0.004(3) -0.002(3)
    C16 0.036(5) 0.024(4) 0.021(4) 0.002(4) -0.006(4) -0.004(3)
    C17 0.033(5) 0.044(6) 0.044(6) 0.003(4) -0.009(5) 0.001(5)
    C18 0.025(5) 0.029(5) 0.050(6) 0.000(4) 0.009(4) 0.000(4)
    C19 0.033(5) 0.030(5) 0.030(5) -0.005(4) 0.007(4) 0.002(4)
    C20 0.035(5) 0.028(5) 0.020(4) 0.000(4) 0.000(4) 0.000(4)
    C21 0.029(4) 0.019(4) 0.019(4) 0.001(3) -0.005(4) 0.001(3)
    C22 0.028(5) 0.027(4) 0.032(5) -0.001(4) 0.004(4) 0.000(4)
    C23 0.046(6) 0.023(5) 0.032(5) 0.000(4) 0.000(4) -0.009(4)
    C24 0.040(5) 0.034(5) 0.034(5) -0.011(4) -0.006(4) -0.010(4)
    C25 0.028(5) 0.042(5) 0.033(5) -0.010(4) 0.007(4) -0.003(4)
    C26 0.025(5) 0.033(5) 0.026(5) 0.002(4) 0.002(4) -0.007(4)
    C27 0.032(7) 0.015(5) 0.023(6) 0.000 -0.004(5) 0.000
    C28 0.020(6) 0.020(5) 0.013(5) 0.000 -0.001(5) 0.000
    C29 0.058(12) 0.14(2) 0.044(10) 0.000 -0.026(9) 0.000
    C30 0.022(7) 0.041(8) 0.062(10) 0.000 0.008(7) 0.000
    C31 0.029(7) 0.032(7) 0.039(8) 0.000 -0.003(6) 0.000
    C32 0.048(7) 0.057(8) 0.095(10) -0.003(6) 0.008(7) 0.018(7)
    C33 0.048(7) 0.080(9) 0.082(9) -0.010(7) 0.003(7) -0.023(8)
    C34 0.042(6) 0.052(7) 0.060(7) 0.007(5) 0.005(6) 0.003(6)
    P2 0.0201(10) 0.0189(10) 0.0171(10) 0.0009(8) 0.0003(8) -0.0010(8)
    S2 0.0540(15) 0.0328(12) 0.0243(12) -0.0104(11) -0.0123(11) 0.0080(10)
    N2 0.030(4) 0.041(5) 0.056(6) -0.007(4) 0.008(4) -0.005(4)
    O2 0.061(6) 0.064(6) 0.080(6) 0.000(4) -0.012(5) -0.032(5)
    S3 0.0349(17) 0.0261(15) 0.0197(15) 0.000 -0.0050(13) 0.000
    S4 0.0325(11) 0.0182(10) 0.0229(11) 0.0005(8) -0.0081(9) 0.0003(8)
    S5 0.0351(17) 0.0176(14) 0.0203(15) 0.000 -0.0031(13) 0.000
_geom_special_details
;
All e.s.d.'s (except the e.s.d. in the dihedral angle between two l.s. planes)
are estimated using the full covariance matrix. The cell e.s.d.'s are taken
into account individually in the estimation of e.s.d.'s in distances, angles
and torsion angles; correlations between e.s.d.'s in cell parameters are only
used when they are defined by crystal symmetry. An approximate (isotropic)
treatment of cell e.s.d.'s is used for estimating e.s.d.'s involving l.s.
planes.
;
loop_
    _geom_bond_atom_site_label_1
    _geom_bond_atom_site_label_2
    _geom_bond_site_symmetry_2
    _geom_bond_distance
    _geom_bond_publ_flag
    Ag1 P1 . 2.448(2) ?
    Ag1 P2 . 2.469(2) ?
    Ag1 S4 . 2.588(2) ?
    Ag1 S5 . 2.924(3) ?
    Ag1 Ag1 7_565 3.1558(14) ?
    Mo1 S1 . 2.071(3) ?
    Mo1 S3 . 2.322(2) ?
    Mo1 S5 . 2.344(2) ?
    Mo1 S2 . 2.396(2) ?
    Mo1 S4 . 2.446(2) ?
    Mo1 Mo1 7_565 2.8772(14) ?
    P1 C27 . 1.824(7) ?
    P1 C3 . 1.824(9) ?
    P1 C9 . 1.835(8) ?
    O1 C31 . 1.245(15) ?
    N1 C31 . 1.300(16) ?
    N1 C29 . 1.406(18) ?
    N1 C30 . 1.450(16) ?
    C1 C2 . 1.487(13) ?
    C1 S2 . 1.842(10) ?
    C1 H9A . 0.9700 ?
    C1 H9B . 0.9700 ?
    C2 S4 . 1.824(9) ?
    C2 H16A . 0.9700 ?
    C2 H16B . 0.9700 ?
    C3 C4 . 1.372(15) ?
    C3 C8 . 1.378(13) ?
    C4 C5 . 1.392(16) ?
    C4 H8A . 0.9300 ?
    C5 C6 . 1.36(2) ?
    C5 H1A . 0.9300 ?
    C6 C7 . 1.37(2) ?
    C6 H2A . 0.9300 ?
    C7 C8 . 1.370(16) ?
    C7 H6A . 0.9300 ?
    C8 H5A . 0.9300 ?
    C9 C14 . 1.373(12) ?
    C9 C10 . 1.396(11) ?
    C10 C11 . 1.382(12) ?
    C10 H22A . 0.9300 ?
    C11 C12 . 1.365(14) ?
    C11 H29A . 0.9300 ?
    C12 C13 . 1.382(13) ?
    C12 H17A . 0.9300 ?
    C13 C14 . 1.381(13) ?
    C13 H13A . 0.9300 ?
    C14 H20A . 0.9300 ?
    C15 C16 . 1.389(11) ?
    C15 C20 . 1.405(12) ?
    C15 P2 . 1.820(8) ?
    C16 C17 . 1.384(13) ?
    C16 H26A . 0.9300 ?
    C17 C18 . 1.356(14) ?
    C17 H7A . 0.9300 ?
    C18 C19 . 1.383(13) ?
    C18 H14A . 0.9300 ?
    C19 C20 . 1.377(13) ?
    C19 H30A . 0.9300 ?
    C20 H31A . 0.9300 ?
    C21 C26 . 1.392(12) ?
    C21 C22 . 1.400(12) ?
    C21 P2 . 1.834(8) ?
    C22 C23 . 1.396(12) ?
    C22 H25A . 0.9300 ?
    C23 C24 . 1.382(13) ?
    C23 H19A . 0.9300 ?
    C24 C25 . 1.382(13) ?
    C24 H18A . 0.9300 ?
    C25 C26 . 1.370(12) ?
    C25 H15A . 0.9300 ?
    C26 H27A . 0.9300 ?
    C27 P1 7_565 1.824(7) ?
    C27 H33A . 0.9700 ?
    C27 H33B . 0.9700 ?
    C28 P2 7_565 1.846(6) ?
    C28 P2 . 1.846(6) ?
    C28 H34A . 0.9700 ?
    C28 H34B . 0.9700 ?
    C29 H3A . 0.9600 ?
    C29 H3B . 0.9600 ?
    C29 H3C . 0.9600 ?
    C30 H30B . 0.9600 ?
    C30 H30C . 0.9600 ?
    C30 H30D . 0.9600 ?
    C31 H12 . 0.9300 ?
    C32 N2 . 1.437(15) ?
    C32 H4A . 0.9600 ?
    C32 H4B . 0.9600 ?
    C32 H4C . 0.9600 ?
    C33 N2 . 1.452(14) ?
    C33 H10A . 0.9600 ?
    C33 H10B . 0.9600 ?
    C33 H10C . 0.9600 ?
    C34 O2 . 1.218(13) ?
    C34 N2 . 1.339(14) ?
    C34 H11 . 0.9300 ?
    S3 Mo1 7_565 2.322(2) ?
    S5 Mo1 7_565 2.344(2) ?
    S5 Ag1 7_565 2.924(3) ?
loop_
    _geom_angle_atom_site_label_1
    _geom_angle_atom_site_label_2
    _geom_angle_atom_site_label_3
    _geom_angle_site_symmetry_1
    _geom_angle_site_symmetry_3
    _geom_angle
    _geom_angle_publ_flag
    P1 Ag1 P2 . . 124.54(7) ?
    P1 Ag1 S4 . . 114.92(7) ?
    P2 Ag1 S4 . . 112.31(7) ?
    P1 Ag1 S5 . . 123.16(8) ?
    P2 Ag1 S5 . . 100.85(8) ?
    S4 Ag1 S5 . . 67.02(6) ?
    P1 Ag1 Ag1 . 7_565 88.50(5) ?
    P2 Ag1 Ag1 . 7_565 88.98(5) ?
    S4 Ag1 Ag1 . 7_565 123.29(5) ?
    S5 Ag1 Ag1 . 7_565 57.35(4) ?
    S1 Mo1 S3 . . 109.83(12) ?
    S1 Mo1 S5 . . 106.97(12) ?
    S3 Mo1 S5 . . 99.01(8) ?
    S1 Mo1 S2 . . 105.81(11) ?
    S3 Mo1 S2 . . 79.66(8) ?
    S5 Mo1 S2 . . 145.47(11) ?
    S1 Mo1 S4 . . 105.92(10) ?
    S3 Mo1 S4 . . 142.96(10) ?
    S5 Mo1 S4 . . 79.26(7) ?
    S2 Mo1 S4 . . 81.67(8) ?
    S1 Mo1 Mo1 . 7_565 100.80(8) ?
    S3 Mo1 Mo1 . 7_565 51.72(5) ?
    S5 Mo1 Mo1 . 7_565 52.15(5) ?
    S2 Mo1 Mo1 . 7_565 130.22(6) ?
    S4 Mo1 Mo1 . 7_565 129.64(5) ?
    C27 P1 C3 . . 106.1(5) ?
    C27 P1 C9 . . 105.0(4) ?
    C3 P1 C9 . . 101.8(4) ?
    C27 P1 Ag1 . . 115.4(4) ?
    C3 P1 Ag1 . . 117.4(3) ?
    C9 P1 Ag1 . . 109.5(3) ?
    C31 N1 C29 . . 120.6(13) ?
    C31 N1 C30 . . 121.6(11) ?
    C29 N1 C30 . . 117.8(13) ?
    C2 C1 S2 . . 110.0(7) ?
    C2 C1 H9A . . 109.7 ?
    S2 C1 H9A . . 109.7 ?
    C2 C1 H9B . . 109.7 ?
    S2 C1 H9B . . 109.7 ?
    H9A C1 H9B . . 108.2 ?
    C1 C2 S4 . . 110.5(7) ?
    C1 C2 H16A . . 109.5 ?
    S4 C2 H16A . . 109.5 ?
    C1 C2 H16B . . 109.5 ?
    S4 C2 H16B . . 109.5 ?
    H16A C2 H16B . . 108.1 ?
    C4 C3 C8 . . 118.5(9) ?
    C4 C3 P1 . . 119.4(8) ?
    C8 C3 P1 . . 122.1(8) ?
    C3 C4 C5 . . 119.6(13) ?
    C3 C4 H8A . . 120.2 ?
    C5 C4 H8A . . 120.2 ?
    C6 C5 C4 . . 121.0(14) ?
    C6 C5 H1A . . 119.5 ?
    C4 C5 H1A . . 119.5 ?
    C5 C6 C7 . . 119.6(11) ?
    C5 C6 H2A . . 120.2 ?
    C7 C6 H2A . . 120.2 ?
    C8 C7 C6 . . 119.7(13) ?
    C8 C7 H6A . . 120.2 ?
    C6 C7 H6A . . 120.2 ?
    C7 C8 C3 . . 121.5(12) ?
    C7 C8 H5A . . 119.2 ?
    C3 C8 H5A . . 119.2 ?
    C14 C9 C10 . . 119.6(8) ?
    C14 C9 P1 . . 124.5(7) ?
    C10 C9 P1 . . 115.9(6) ?
    C11 C10 C9 . . 119.9(8) ?
    C11 C10 H22A . . 120.1 ?
    C9 C10 H22A . . 120.1 ?
    C12 C11 C10 . . 121.0(8) ?
    C12 C11 H29A . . 119.5 ?
    C10 C11 H29A . . 119.5 ?
    C11 C12 C13 . . 118.5(9) ?
    C11 C12 H17A . . 120.7 ?
    C13 C12 H17A . . 120.7 ?
    C14 C13 C12 . . 121.8(9) ?
    C14 C13 H13A . . 119.1 ?
    C12 C13 H13A . . 119.1 ?
    C9 C14 C13 . . 119.3(8) ?
    C9 C14 H20A . . 120.4 ?
    C13 C14 H20A . . 120.4 ?
    C16 C15 C20 . . 118.7(8) ?
    C16 C15 P2 . . 119.0(6) ?
    C20 C15 P2 . . 122.2(6) ?
    C17 C16 C15 . . 119.8(8) ?
    C17 C16 H26A . . 120.1 ?
    C15 C16 H26A . . 120.1 ?
    C18 C17 C16 . . 121.4(9) ?
    C18 C17 H7A . . 119.3 ?
    C16 C17 H7A . . 119.3 ?
    C17 C18 C19 . . 119.5(9) ?
    C17 C18 H14A . . 120.2 ?
    C19 C18 H14A . . 120.2 ?
    C20 C19 C18 . . 120.6(9) ?
    C20 C19 H30A . . 119.7 ?
    C18 C19 H30A . . 119.7 ?
    C19 C20 C15 . . 119.9(8) ?
    C19 C20 H31A . . 120.1 ?
    C15 C20 H31A . . 120.1 ?
    C26 C21 C22 . . 119.7(8) ?
    C26 C21 P2 . . 118.8(6) ?
    C22 C21 P2 . . 121.2(7) ?
    C23 C22 C21 . . 118.8(8) ?
    C23 C22 H25A . . 120.6 ?
    C21 C22 H25A . . 120.6 ?
    C24 C23 C22 . . 120.8(8) ?
    C24 C23 H19A . . 119.6 ?
    C22 C23 H19A . . 119.6 ?
    C23 C24 C25 . . 119.7(8) ?
    C23 C24 H18A . . 120.1 ?
    C25 C24 H18A . . 120.1 ?
    C26 C25 C24 . . 120.4(9) ?
    C26 C25 H15A . . 119.8 ?
    C24 C25 H15A . . 119.8 ?
    C25 C26 C21 . . 120.5(8) ?
    C25 C26 H27A . . 119.7 ?
    C21 C26 H27A . . 119.7 ?
    P1 C27 P1 7_565 . 112.2(6) ?
    P1 C27 H33A 7_565 . 109.2 ?
    P1 C27 H33A . . 109.2 ?
    P1 C27 H33B 7_565 . 109.2 ?
    P1 C27 H33B . . 109.2 ?
    H33A C27 H33B . . 107.9 ?
    P2 C28 P2 7_565 . 112.4(6) ?
    P2 C28 H34A 7_565 . 109.1 ?
    P2 C28 H34A . . 109.1 ?
    P2 C28 H34B 7_565 . 109.1 ?
    P2 C28 H34B . . 109.1 ?
    H34A C28 H34B . . 107.9 ?
    N1 C29 H3A . . 109.5 ?
    N1 C29 H3B . . 109.5 ?
    H3A C29 H3B . . 109.5 ?
    N1 C29 H3C . . 109.5 ?
    H3A C29 H3C . . 109.5 ?
    H3B C29 H3C . . 109.5 ?
    N1 C30 H30B . . 109.5 ?
    N1 C30 H30C . . 109.5 ?
    H30B C30 H30C . . 109.5 ?
    N1 C30 H30D . . 109.5 ?
    H30B C30 H30D . . 109.5 ?
    H30C C30 H30D . . 109.5 ?
    O1 C31 N1 . . 127.4(13) ?
    O1 C31 H12 . . 116.3 ?
    N1 C31 H12 . . 116.3 ?
    N2 C32 H4A . . 109.5 ?
    N2 C32 H4B . . 109.5 ?
    H4A C32 H4B . . 109.5 ?
    N2 C32 H4C . . 109.5 ?
    H4A C32 H4C . . 109.5 ?
    H4B C32 H4C . . 109.5 ?
    N2 C33 H10A . . 109.5 ?
    N2 C33 H10B . . 109.5 ?
    H10A C33 H10B . . 109.5 ?
    N2 C33 H10C . . 109.5 ?
    H10A C33 H10C . . 109.5 ?
    H10B C33 H10C . . 109.5 ?
    O2 C34 N2 . . 125.5(11) ?
    O2 C34 H11 . . 117.3 ?
    N2 C34 H11 . . 117.3 ?
    C15 P2 C21 . . 105.5(4) ?
    C15 P2 C28 . . 104.7(4) ?
    C21 P2 C28 . . 102.7(4) ?
    C15 P2 Ag1 . . 119.5(3) ?
    C21 P2 Ag1 . . 110.0(3) ?
    C28 P2 Ag1 . . 112.9(3) ?
    C1 S2 Mo1 . . 104.6(3) ?
    C34 N2 C32 . . 120.7(10) ?
    C34 N2 C33 . . 120.7(10) ?
    C32 N2 C33 . . 118.6(10) ?
    Mo1 S3 Mo1 . 7_565 76.55(10) ?
    C2 S4 Mo1 . . 107.9(3) ?
    C2 S4 Ag1 . . 117.7(3) ?
    Mo1 S4 Ag1 . . 106.28(8) ?
    Mo1 S5 Mo1 7_565 . 75.71(9) ?
    Mo1 S5 Ag1 7_565 . 145.22(13) ?
    Mo1 S5 Ag1 . . 99.16(6) ?
    Mo1 S5 Ag1 7_565 7_565 99.16(6) ?
    Mo1 S5 Ag1 . 7_565 145.22(13) ?
    Ag1 S5 Ag1 . 7_565 65.31(7) ?
data_global
_journal_date_recd_electronic     2009-10-06
_journal_date_accepted     2009-11-16
_journal_name_full     'Acta Crystallographica, Section E'
_journal_year     2009
_journal_volume     65
_journal_issue     12
_journal_page_first     m1615
_journal_page_last     m1615
_journal_paper_category     QM
_journal_coeditor_code     YA2110
_publ_contact_author_name     'XiuLi You'
_publ_contact_author_address
;
Jiangxi Key Laboratory of Organic Chemistry
Jiangxi Science and Technology Normal University
Nanchang 330013
People's Republic of China
;
_publ_contact_author_email     'jxstnu2008@yahoo.cn'
_publ_contact_author_fax     ?
_publ_contact_author_phone     '+86 791-3805183'
_publ_section_title
;\
Bis[\m~2~-bis(diphenylphosphino)methane]bis(\m~2~-ethane-1,2-dithiolato)-\m~4~-\
sulfido-\m~2~-sulfido-disulfidodimolybdenum(V)disilver(I) dimethylformamide
trisolvate
;
loop_
    _publ_author_name
    _publ_author_footnote
    _publ_author_address
    'Xing-Cong Wang' .
;
Jiangxi Key Laboratory of Organic Chemistry
Jiangxi Science and Technology Normal University
Nanchang 330013
People's Republic of China
;
    'Xiu-Li You' .
;
Jiangxi Key Laboratory of Organic Chemistry
Jiangxi Science and Technology Normal University
Nanchang 330013
People's Republic of China
;
