# Supplementary material for: Bis[μ2-bis­(diphenyl­phosphino)methane]bis­(μ2-ethane-1,2-dithiol­ato)-μ4-sulfido-μ2-sulfido-disulfidodimolybdenum(V)disilver(I) dimethyl­formamide tris­olvate
Source: Acta Crystallogr Sect E Struct Rep Online. 2009 Nov 21;65(Pt 12):m1615. doi: 10.1107/S1600536809048648 (PMC2971914; doi:10.1107/S1600536809048648)
Supplement: Supplementary file 2 [file e-65-m1615-Isup2.hkl]

# 
# h,k,l, Fc-squared, Fo-squared, sigma(Fo-squared) and status flag 
# 
data_I
_shelx_title tt
_shelx_refln_list_code          4 
_shelx_F_calc_maximum      835.72 
_exptl_crystal_F_000      6532.00 
_reflns_d_resolution_high  0.8400 
 
loop_ 
 _symmetry_equiv_pos_as_xyz 
 'x, y, z' 
 '-x+1/2, -y, z+1/2' 
 '-x, y+1/2, -z' 
 'x+1/2, -y+1/2, -z+1/2' 
 '-x, -y, -z' 
 'x-1/2, y, -z-1/2' 
 'x, -y-1/2, z' 
 '-x-1/2, y-1/2, z-1/2' 
 
_cell_length_a    26.0220 
_cell_length_b    21.3750 
_cell_length_c    12.7206 
_cell_angle_alpha  90.000 
_cell_angle_beta   90.000 
_cell_angle_gamma  90.000 
 
_shelx_F_squared_multiplier     1.000 
 
loop_ 
 _refln_index_h 
 _refln_index_k 
 _refln_index_l 
 _refln_F_squared_calc 
 _refln_F_squared_meas 
 _refln_F_squared_sigma 
 _refln_observed_status 
   6   0   0     1207.51     2994.54    409.38 o 
   8   0   0   256033.20   271119.25   1589.09 o 
  10   0   0   313812.78   320055.13   3834.14 o 
  12   0   0    12003.49    14818.54    508.16 o 
  14   0   0    27366.70    25407.48    642.11 o 
  16   0   0    81377.59    85042.11   1377.67 o 
  18   0   0     3324.75     2582.08    593.95 o 
  20   0   0    19484.66    19644.79    779.70 o 
  22   0   0     2132.39     3156.54    566.06 o 
  24   0   0    22684.22    22474.69    869.07 o 
  26   0   0      552.30     1176.11    553.07 o 
  28   0   0     9330.76     9826.96   1640.44 o 
  30   0   0       49.08     1534.10    749.11 o 
   6   1   0    19570.75    24228.22    300.91 o 
   8   1   0      115.72     1096.51    219.75 o 
  10   1   0   177492.33   174651.67    743.54 o 
  12   1   0   124452.39   127418.13   1350.05 o 
  14   1   0      338.19      973.22    308.68 o 
  16   1   0    29645.78    28297.14    519.25 o 
  18   1   0    38679.17    41723.56    672.72 o 
  20   1   0    17132.12    17858.49    541.87 o 
  22   1   0     3775.94     3975.75    368.79 o 
  24   1   0    14252.12    15100.65    791.80 o 
  26   1   0    35033.79    36711.58    752.81 o 
  28   1   0      486.73      635.72    520.55 o 
  30   1   0     2033.05     1693.39    391.46 o 
   4   2   0    34844.81    33089.21    188.28 o 
   6   2   0    91380.72    90161.73    657.95 o 
   8   2   0   122654.30   127423.13    856.27 o 
  10   2   0    35071.13    31430.48    398.23 o 
  12   2   0     7803.25     7413.57    389.39 o 
  14   2   0     6657.28     5939.83    317.03 o 
  16   2   0    32916.84    35901.90    545.47 o 
  18   2   0      869.53     1453.26    293.73 o 
  20   2   0     5749.71     5579.13    411.94 o 
  22   2   0        2.10      527.62    411.35 o 
  24   2   0     9472.43     9093.17    473.96 o 
  26   2   0     1185.33     1202.01    261.61 o 
  28   2   0     3341.41     3624.22    572.82 o 
  30   2   0        0.64      654.13    483.35 o 
   4   3   0     1157.37     1494.45     87.36 o 
   6   3   0    11886.88    23290.21    784.11 o 
   8   3   0       47.60      394.75    262.48 o 
  10   3   0    53404.05    52725.92    972.04 o 
  12   3   0     3115.53     3434.74    269.11 o 
  14   3   0        3.24      584.99    255.62 o 
  16   3   0     2133.50     1525.13    254.95 o 
  18   3   0     5286.98     5384.73    386.20 o 
  20   3   0     2731.97     2224.77    325.25 o 
  22   3   0       13.73      627.66    351.05 o 
  24   3   0     1967.01     1907.30    280.44 o 
  26   3   0     2874.25     2411.06    343.11 o 
  28   3   0       40.52      745.26    504.41 o 
  30   3   0     3545.95     3588.57    572.28 o 
   0   4   0   142865.38   138258.86    532.38 o 
   2   4   0    65803.88    74211.40    239.19 o 
   4   4   0     4635.43     8546.06    414.95 o 
   6   4   0      326.27     1341.40    224.59 o 
   8   4   0     1982.42     2667.36    183.35 o 
  10   4   0    18386.49    18727.56    344.35 o 
  12   4   0     4398.73     4753.30    276.53 o 
  14   4   0    14139.35    13606.26    406.32 o 
  16   4   0       60.57      863.66    354.64 o 
  18   4   0      565.88     1292.66    349.05 o 
  20   4   0      408.32      517.69    398.86 o 
  22   4   0      433.97     1676.09    462.91 o 
  24   4   0       49.24      467.82    374.30 o 
  26   4   0     1338.86     1932.65    351.78 o 
  28   4   0       44.04     1649.46    530.28 o 
  30   4   0        5.29      973.67    590.20 o 
   2   5   0    59080.99    61476.35    723.85 o 
   6   5   0      331.40      616.50    200.34 o 
   8   5   0     3199.14     3077.37    197.30 o 
  10   5   0    40951.90    41160.31    567.85 o 
  12   5   0    43199.74    44635.36    576.39 o 
  14   5   0       87.49      639.96    428.85 o 
  16   5   0    19380.12    18637.42    651.04 o 
  18   5   0    22479.42    21798.86    546.71 o 
  20   5   0      998.48     1273.87    300.22 o 
  22   5   0     7211.20     7801.56    535.14 o 
  24   5   0     4924.19     5167.18    406.37 o 
  26   5   0     8171.00     8851.66    741.87 o 
  28   5   0       10.62      852.81    815.57 o 
  30   5   0      168.70     1427.03    592.28 o 
   0   6   0   698423.19   743000.00  51326.88 o 
   2   6   0   103869.24   118836.95    751.67 o 
   4   6   0    18407.95    15629.80    265.81 o 
   6   6   0   128334.52   131576.66   1192.45 o 
   8   6   0    62627.00    55724.74    699.65 o 
  10   6   0    24767.90    23143.16    375.04 o 
  12   6   0     3359.97     3189.44    271.42 o 
  14   6   0    45175.39    42802.09    564.25 o 
  16   6   0    40607.32    41592.11    677.44 o 
  18   6   0     3755.94     3830.46    478.34 o 
  20   6   0    19271.27    19266.96    564.97 o 
  22   6   0      970.02      816.31    294.44 o 
  24   6   0    17132.25    16594.42    589.15 o 
  26   6   0      473.76     1298.16    426.49 o 
  28   6   0     9577.82    10036.07    641.23 o 
  30   6   0       65.70     1743.61    573.85 o 
   2   7   0   103721.13   100926.77    541.63 o 
   4   7   0    93124.58    94205.15    534.39 o 
   6   7   0      216.40      375.41    376.45 o 
   8   7   0    96556.18    99817.80    712.09 o 
  10   7   0   282981.91   282448.97   1032.23 o 
  12   7   0    44146.12    44168.06    516.20 o 
  14   7   0    18353.87    17811.06    527.70 o 
  16   7   0    27609.32    27428.22    643.02 o 
  18   7   0    56143.18    56484.36    779.45 o 
  20   7   0    27748.15    27585.05    638.94 o 
  22   7   0     6206.54     5562.04    433.94 o 
  24   7   0    19679.49    19009.90    609.10 o 
  26   7   0    41677.38    44734.69   1388.74 o 
  28   7   0     1177.54     1138.43    402.16 o 
   0   8   0    69621.17    69533.30    587.90 o 
   2   8   0   103717.53   101599.58    831.45 o 
   4   8   0    39001.64    41053.77    547.78 o 
   6   8   0    74437.81    75850.28    523.01 o 
   8   8   0    71478.03    65734.80    762.46 o 
  10   8   0    19891.62    19613.59    523.83 o 
  12   8   0     2049.76     2131.84    230.14 o 
  14   8   0    14677.13    16278.96    531.83 o 
  16   8   0    31790.88    31426.42    593.76 o 
  18   8   0     3615.50     3718.48    340.72 o 
  20   8   0     8927.57     8991.05    464.87 o 
  22   8   0      915.51     1207.47    298.78 o 
  24   8   0     9113.29     9221.13    488.50 o 
  26   8   0      435.25     1942.73    530.28 o 
  28   8   0     7231.17     6725.55    701.86 o 
   2   9   0    46928.49    46631.35    742.38 o 
   4   9   0     1324.19      834.51    142.55 o 
   6   9   0    13664.73    12906.76    292.11 o 
   8   9   0    52960.59    55632.03    684.50 o 
  10   9   0    92382.52    92476.13    637.86 o 
  12   9   0     2226.42     2648.35    256.45 o 
  14   9   0      564.59      678.73    248.93 o 
  16   9   0     6243.09     6167.40    401.38 o 
  18   9   0    50260.14    51163.36   1299.09 o 
  20   9   0     7270.02     7591.44    434.28 o 
  22   9   0      557.99     1253.68    345.58 o 
  24   9   0     2176.01     2170.27    312.81 o 
  26   9   0    11862.27    12076.82   1007.43 o 
  28   9   0      313.27     1853.95    564.72 o 
   0  10   0     1648.56     2272.49    423.30 o 
   2  10   0     2335.03     2124.00    182.25 o 
   4  10   0      390.48      950.57    280.19 o 
   6  10   0     5684.76     4821.12    257.66 o 
   8  10   0     9841.96     9694.00    363.47 o 
  10  10   0     2152.77     1836.00    254.92 o 
  12  10   0       59.11     1019.14    330.05 o 
  14  10   0     5516.21     5706.37    363.47 o 
  16  10   0      816.06      966.94    316.10 o 
  18  10   0      599.80     1551.12    284.28 o 
  20  10   0    21170.63    21077.45    585.42 o 
  22  10   0     2385.87     2566.32    307.73 o 
  24  10   0      592.61      712.74    288.82 o 
  26  10   0       91.35     1555.02    437.68 o 
  28  10   0        2.49      680.09    631.30 o 
   2  11   0       26.50      191.27    250.59 o 
   4  11   0    15004.61    14919.38    336.70 o 
   6  11   0     9227.77     8666.18    282.98 o 
   8  11   0    11562.48    13200.90    466.12 o 
  10  11   0    25531.71    24960.87    450.90 o 
  12  11   0     5725.30     5668.68    399.82 o 
  14  11   0     1267.24     1128.10    257.98 o 
  16  11   0     1579.65     1593.87    275.43 o 
  18  11   0     3747.41     3986.07    364.60 o 
  20  11   0    16456.12    15004.50    506.19 o 
  22  11   0     8787.80     9025.94    604.92 o 
  24  11   0     1069.26     1191.51    316.92 o 
  26  11   0     3791.35     4532.13    617.35 o 
   0  12   0   332298.44   329839.06   3139.79 o 
   2  12   0     9300.49     8559.08    333.78 o 
   4  12   0     7055.38     6226.75    275.48 o 
   6  12   0    37146.62    36178.61    436.06 o 
   8  12   0    48670.76    48943.94    987.44 o 
  10  12   0    40178.90    37239.91    796.95 o 
  12  12   0        2.56      349.99    385.43 o 
  14  12   0     2148.67     2218.73    263.89 o 
  16  12   0    17184.11    17718.93    622.74 o 
  18  12   0     1339.45     1003.01    235.20 o 
  20  12   0      406.78      822.94    237.62 o 
  22  12   0       53.45      722.14    411.41 o 
  24  12   0     4001.24     4414.61    439.88 o 
  26  12   0      190.42     1168.37    562.56 o 
   2  13   0    92980.52    92182.99    700.84 o 
   4  13   0     3093.58     2506.72    219.31 o 
   6  13   0    18644.33    17892.85    370.22 o 
   8  13   0      232.16     1054.85    326.90 o 
  10  13   0    65512.96    62882.70    848.44 o 
  12  13   0    62228.51    65271.41    906.83 o 
  14  13   0       39.52      383.44    414.97 o 
  16  13   0    12550.57    12270.18    555.89 o 
  18  13   0     8911.03     8156.80    735.77 o 
  20  13   0    10638.11    10755.19    618.45 o 
  22  13   0     3427.55     2857.09    405.77 o 
  24  13   0     8900.91     8342.54    599.85 o 
  26  13   0    17068.82    15484.29   1593.57 o 
   0  14   0   501008.66   505143.16   2655.22 o 
   2  14   0   115138.84   110310.57    671.02 o 
   4  14   0     3120.94     3800.98    263.19 o 
   6  14   0      187.28      836.60    296.79 o 
   8  14   0    67326.38    66170.67   1058.48 o 
  10  14   0    65684.68    62790.70    751.86 o 
  12  14   0     2007.74     2099.69    380.97 o 
  14  14   0    15827.04    15764.35    688.66 o 
  16  14   0    18100.19    17989.98    490.82 o 
  18  14   0      100.94      671.98    454.82 o 
  20  14   0    11996.79    14263.01    664.72 o 
  22  14   0     1385.03     1437.21    357.42 o 
  24  14   0     7888.31     8052.26    690.17 o 
   2  15   0    67656.77    65401.66    574.26 o 
   4  15   0    24291.51    22937.08    618.31 o 
   6  15   0    15208.74    15768.89    409.40 o 
   8  15   0     1731.54     1537.39    235.24 o 
  10  15   0    75602.66    77791.20    762.18 o 
  12  15   0    17239.01    18454.47    486.89 o 
  14  15   0      756.08     1030.82    392.92 o 
  16  15   0     2860.02     2765.54    543.86 o 
  18  15   0    30522.95    29216.36    809.62 o 
  20  15   0     2965.96     3386.13    439.81 o 
  22  15   0      532.47     1336.29    472.09 o 
  24  15   0     6678.05     6482.59    814.44 o 
   0  16   0   122288.56   128168.75   1367.61 o 
   2  16   0    32281.47    33085.30    561.49 o 
   4  16   0    13069.71    13339.46    437.60 o 
   6  16   0     1292.37     1261.45    296.54 o 
   8  16   0    62935.88    62916.33   1076.40 o 
  10  16   0     5265.22     4766.73    430.48 o 
  12  16   0      210.66     1644.19    512.83 o 
  14  16   0      129.94      190.65    445.45 o 
  16  16   0    14138.80    14906.34    720.98 o 
  18  16   0      934.18     1462.50    372.44 o 
  20  16   0    11932.98    14333.93   1031.07 o 
  22  16   0      128.78      621.36    497.29 o 
  24  16   0     4027.69     4511.29    595.07 o 
   2  17   0     4943.98     4227.12    295.27 o 
   4  17   0      728.21     1050.04    281.59 o 
   6  17   0    14670.33    15350.48    573.28 o 
   8  17   0     2066.28     2247.05    330.66 o 
  10  17   0    25570.58    24662.22    698.90 o 
  12  17   0        1.55      362.73    428.02 o 
  14  17   0     4198.04     3752.13    592.41 o 
  16  17   0      964.64     1417.09    385.81 o 
  18  17   0     1342.81     1613.06    367.10 o 
  20  17   0      265.25      664.66    668.26 o 
  22  17   0     5151.78     4941.14    775.92 o 
   0  18   0    34841.78    34574.84    756.33 o 
   2  18   0    14459.44    14008.04    432.18 o 
   4  18   0     5375.03     5336.11    412.08 o 
   6  18   0      261.39      761.37    459.19 o 
   8  18   0     2030.01     1490.73    290.64 o 
  10  18   0    10315.43     9042.07    730.71 o 
  12  18   0    10344.84     9425.46    550.53 o 
  14  18   0     6322.75     6643.93    562.17 o 
  16  18   0     1031.75     1050.04    471.08 o 
  18  18   0       14.62     1024.57    411.74 o 
  20  18   0      688.03     1323.76    377.58 o 
   2  19   0      925.15      892.80    338.63 o 
   4  19   0      116.76      684.07    452.45 o 
   6  19   0     1272.07     1502.96    439.57 o 
   8  19   0     2833.63     2436.35    364.83 o 
  10  19   0    12047.26    12214.24    587.35 o 
  12  19   0     7907.12     7469.08    512.80 o 
  14  19   0      755.76     1298.44    557.42 o 
  16  19   0    10738.07    10032.73    706.24 o 
  18  19   0     2340.72     2748.65    431.04 o 
  20  19   0     1679.55     1881.79    379.18 o 
   0  20   0    49146.66    51188.70   1369.19 o 
   2  20   0    26672.61    24155.45    794.88 o 
   4  20   0    15841.25    14626.51    669.71 o 
   6  20   0    17232.88    17327.34    620.25 o 
   8  20   0    16816.24    16859.30    662.64 o 
  10  20   0     6131.87     6499.91    606.48 o 
  12  20   0     4746.75     4437.03    480.32 o 
  14  20   0     8704.20     9857.28    613.43 o 
  16  20   0     4772.59     4417.09    739.41 o 
  18  20   0      370.15     1257.07    534.88 o 
   2  21   0     1626.94     2607.53    521.07 o 
   4  21   0      891.73      954.31    614.80 o 
   6  21   0      353.34      872.63    551.42 o 
   8  21   0    21919.17    21114.01    693.52 o 
  10  21   0    56244.95    55769.84   1250.71 o 
  12  21   0     6941.58     6982.16    617.59 o 
  14  21   0       54.77     1237.04    506.63 o 
  16  21   0     1463.95     1355.42    406.59 o 
   0  22   0     1962.30     2875.11    721.73 o 
   2  22   0    11076.96    10670.73    719.61 o 
   4  22   0      628.79     1148.87    579.19 o 
   6  22   0     9054.76     9799.17   1346.89 o 
   8  22   0    24014.04    22412.20   1201.75 o 
  10  22   0      868.07      939.21    490.42 o 
  12  22   0     4942.62     4630.02    588.26 o 
  14  22   0     3175.34     3956.87    513.58 o 
   2  23   0      229.13      916.89    445.02 o 
   4  23   0        5.30       83.28    524.96 o 
   6  23   0     2594.61     1799.72    439.38 o 
   8  23   0    10048.05    10447.60    831.46 o 
  10  23   0    18124.96    16779.42   1075.14 o 
  12  23   0      185.74      788.53    556.08 o 
   0  24   0      142.38      730.42    589.15 o 
   2  24   0      449.64     1454.17    590.20 o 
   4  24   0     1464.71     1818.85    792.58 o 
   6  24   0      952.05     1526.72    471.14 o 
   8  24   0     1469.16     1459.56    523.07 o 
  10  24   0     1014.63     1868.22    520.85 o 
   2  25   0     1912.08     1838.87    579.23 o 
   4  25   0       93.64      754.76    413.74 o 
   4   0   1    13114.69    13320.34    230.22 o 
   6   0   1    89590.69    88258.80    577.64 o 
   8   0   1     2057.22     1949.39    165.02 o 
   9   0   1    29772.09    26185.09    341.32 o 
  10   0   1    90139.53    92215.55   1141.21 o 
  11   0   1    67281.25    70073.57    608.69 o 
  12   0   1     9405.06     8266.72    291.60 o 
  13   0   1    43949.69    47057.18    811.20 o 
  14   0   1     4022.63     3500.22    271.82 o 
  15   0   1    10104.01     8698.13    406.50 o 
  16   0   1    62572.88    62228.55   1046.13 o 
  17   0   1     3094.20     3340.77    313.41 o 
  18   0   1    40628.45    42972.25    646.49 o 
  19   0   1      532.52     2002.05    486.00 o 
  20   0   1    11347.90    11929.85    526.34 o 
  21   0   1     9343.53    10050.09    471.26 o 
  22   0   1     8010.35     8226.84    449.38 o 
  23   0   1    11419.91    10269.18    491.71 o 
  24   0   1    17364.28    17611.41    573.07 o 
  25   0   1    20062.50    19245.68    647.50 o 
  26   0   1    32727.22    34445.26    836.03 o 
  27   0   1      646.76     1362.82    364.22 o 
  28   0   1     1189.40      979.55    427.15 o 
  29   0   1     1366.53     1516.18    466.80 o 
  30   0   1     2597.09     2777.65    477.54 o 
   4   1   1     1613.24     1904.50     57.15 o 
   5   1   1    53973.66    56580.72    233.58 o 
   6   1   1    23228.24    22406.63    288.72 o 
   8   1   1    34703.05    37142.46    263.54 o 
   9   1   1      852.10      862.90    133.61 o 
  10   1   1    80009.72    74938.63    434.17 o 
  11   1   1     5956.07     4333.62    173.19 o 
  12   1   1    12278.65    13685.13    304.86 o 
  13   1   1    42291.79    41981.64    395.00 o 
  14   1   1    48782.00    44700.66    379.70 o 
  15   1   1    41058.09    39496.32    380.47 o 
  16   1   1    34933.38    36189.05    381.94 o 
  17   1   1     1364.24     1216.39    193.51 o 
  18   1   1      255.37      883.24    208.25 o 
  19   1   1     2019.06     1862.98    185.79 o 
  20   1   1     4378.50     4533.60    270.19 o 
  21   1   1      665.90     1076.76    253.23 o 
  22   1   1       49.79     1553.08    291.58 o 
  23   1   1     7245.43     8036.77    330.24 o 
  24   1   1    12264.09    12677.53    386.14 o 
  25   1   1     4387.67     5102.62    337.77 o 
  26   1   1     1408.09     1485.52    276.15 o 
  27   1   1     2235.51     2220.54    260.29 o 
  28   1   1      831.72     1023.61    224.23 o 
  29   1   1     3058.01     2746.45    310.74 o 
  30   1   1        0.08      670.02    349.85 o 
   3   2   1    25028.99    24137.34     99.03 o 
   4   2   1     9489.70     8071.40    136.86 o 
   5   2   1    35090.19    36525.54    215.30 o 
   6   2   1     9246.71    11924.69    277.31 o 
   7   2   1     3076.30     3935.52    228.56 o 
   8   2   1    15817.90    17285.01    211.82 o 
   9   2   1     7410.52     6459.71    173.45 o 
  10   2   1    34125.85    33328.56    283.02 o 
  11   2   1    12753.03    11996.42    272.36 o 
  12   2   1    36246.40    35721.93    321.55 o 
  13   2   1    11559.60    10276.68    227.79 o 
  14   2   1      414.61      982.43    218.90 o 
  15   2   1     9224.05     9480.06    274.61 o 
  16   2   1     2444.52     1985.04    175.49 o 
  17   2   1     6758.34     7410.74    388.54 o 
  18   2   1     5944.10     6187.44    280.44 o 
  19   2   1     2869.68     2820.62    228.34 o 
  20   2   1     5290.67     5834.97    291.58 o 
  21   2   1     7678.69     7687.15    294.72 o 
  22   2   1     4538.67     4253.47    249.88 o 
  23   2   1     1398.02     1070.57    206.00 o 
  24   2   1    16002.66    15435.44    392.45 o 
  25   2   1     9279.27    10052.04    382.83 o 
  26   2   1    10248.10    10309.70    422.06 o 
  27   2   1     2011.66     1679.94    242.57 o 
  28   2   1      465.81     1079.33    288.86 o 
  29   2   1      681.21      855.75    297.21 o 
  30   2   1      195.82      884.38    353.44 o 
   1   3   1      416.08     1463.27    115.60 o 
   2   3   1     7577.45     5884.01     81.93 o 
   3   3   1    11535.78    11315.53     90.73 o 
   4   3   1     9736.08    11379.15    165.02 o 
   5   3   1    53426.00    55648.55    335.42 o 
   7   3   1      460.44      461.24    142.96 o 
   8   3   1    39589.79    41419.38    294.42 o 
   9   3   1    20049.24    20250.97    236.38 o 
  10   3   1     5429.26     4829.71    177.75 o 
  11   3   1     6592.58     6522.16    204.27 o 
  12   3   1        6.58      893.85    210.17 o 
  13   3   1    18252.51    18719.61    276.90 o 
  14   3   1       45.12      747.51    238.82 o 
  15   3   1    11371.29    11324.22    284.93 o 
  16   3   1      204.80      534.91    204.87 o 
  17   3   1     1798.20     1534.72    185.87 o 
  18   3   1      579.32     1184.92    230.46 o 
  19   3   1     1465.50     1660.83    189.01 o 
  20   3   1      691.39     1007.48    260.17 o 
  21   3   1     3088.83     2861.45    221.93 o 
  22   3   1     1703.43     1382.41    173.05 o 
  23   3   1     1792.21     2016.50    234.65 o 
  24   3   1       37.64      576.88    266.08 o 
  25   3   1      952.34      962.80    274.35 o 
  26   3   1     2940.50     3009.13    339.44 o 
  27   3   1     1933.44     1861.71    259.62 o 
  28   3   1      261.94      932.42    323.31 o 
  29   3   1       95.19      623.55    333.82 o 
  30   3   1      212.98      616.81    335.47 o 
   1   4   1    11176.17    11194.54    110.15 o 
   2   4   1      727.39      640.89    100.48 o 
   3   4   1     7419.99     9513.37    254.48 o 
   4   4   1     2671.39     3558.38    102.81 o 
   6   4   1     1375.30      917.41     98.86 o 
   7   4   1      691.05      579.59    159.49 o 
   8   4   1       30.99      708.32    165.26 o 
   9   4   1       64.07      414.70    169.38 o 
  10   4   1     7645.40     7462.91    193.47 o 
  11   4   1      184.03      461.27    160.15 o 
  12   4   1      727.34      811.73    194.37 o 
  13   4   1      726.17      980.21    130.27 o 
  14   4   1      697.43      797.52    141.14 o 
  15   4   1      575.78      905.49    183.79 o 
  16   4   1     7724.44     7146.23    268.12 o 
  17   4   1     1125.55     1396.16    214.51 o 
  18   4   1    13174.92    12644.08    460.91 o 
  19   4   1      321.62     1382.76    261.17 o 
  20   4   1     2890.98     3298.36    242.61 o 
  21   4   1      281.16     1319.65    261.17 o 
  22   4   1     2705.52     2397.60    227.65 o 
  23   4   1       87.42      461.34    248.67 o 
  24   4   1      376.61      600.90    243.37 o 
  25   4   1     1347.10     1359.89    266.55 o 
  26   4   1     1379.73     1449.64    222.71 o 
  27   4   1       60.09      709.56    277.06 o 
  28   4   1     2348.28     1508.74    225.95 o 
  29   4   1     1641.20     2198.54    308.21 o 
  30   4   1     1352.32     1825.09    348.52 o 
   0   5   1    81985.53    79570.70    444.69 o 
   1   5   1    48859.40    55047.64    296.78 o 
   2   5   1    28480.55    34110.91    206.35 o 
   4   5   1    61965.42    64281.28    462.77 o 
   5   5   1     7635.08     7137.03    123.66 o 
   6   5   1    35986.64    38896.31    268.20 o 
   7   5   1     4036.11     4156.76    147.55 o 
   8   5   1    52094.00    49424.45    285.92 o 
   9   5   1     1490.05     1166.39    117.97 o 
  10   5   1     8532.95     8266.80    203.88 o 
  11   5   1      360.15      943.51    179.80 o 
  12   5   1    11076.08    11310.99    242.45 o 
  13   5   1    25838.51    24401.86    388.02 o 
  14   5   1    29043.13    30748.17    386.14 o 
  15   5   1      941.46      914.63    161.89 o 
  16   5   1    38828.66    37909.43    435.34 o 
  17   5   1      476.34     1371.86    224.36 o 
  18   5   1        7.66      607.36    246.44 o 
  19   5   1     1216.64     1636.78    348.30 o 
  20   5   1     2634.00     2708.89    219.29 o 
  21   5   1      675.70     1156.57    234.62 o 
  22   5   1     2450.39     2037.37    215.42 o 
  23   5   1     2063.36     2492.64    254.94 o 
  24   5   1    10010.24    10103.08    496.42 o 
  25   5   1      737.29     1150.28    296.57 o 
  26   5   1     2753.48     2152.52    241.69 o 
  27   5   1      675.10     1243.00    271.63 o 
  28   5   1      136.96      950.38    335.17 o 
  29   5   1     1089.58     1110.45    335.41 o 
  30   5   1      408.19      580.67    313.73 o 
   1   6   1      569.04     1148.63    312.00 o 
   2   6   1        9.12      749.08    190.37 o 
   3   6   1    37709.25    35006.67    233.70 o 
   4   6   1      613.80      627.39    155.96 o 
   5   6   1     2952.82     3311.80    108.00 o 
   6   6   1     1645.24     1430.41    132.07 o 
   7   6   1       77.22      137.06    168.28 o 
   8   6   1    33662.99    35657.27    324.38 o 
   9   6   1     1502.20     1046.50    112.37 o 
  10   6   1   129693.95   131524.59    652.07 o 
  11   6   1    32827.30    33515.53    324.19 o 
  12   6   1    51113.95    52134.20    463.38 o 
  13   6   1     7953.99     7157.89    231.27 o 
  14   6   1     2469.69     2324.03    181.47 o 
  15   6   1    31786.50    32054.16    391.40 o 
  16   6   1    11541.60    11321.49    307.18 o 
  17   6   1     2690.32     2785.39    204.63 o 
  18   6   1    30835.86    31066.44    486.97 o 
  19   6   1     3164.58     3224.11    220.58 o 
  20   6   1    25093.07    24199.22    436.12 o 
  21   6   1     1088.68     1619.34    242.37 o 
  22   6   1    12758.89    12705.73    366.31 o 
  23   6   1     9789.98     9207.15    349.48 o 
  24   6   1    12879.46    12754.51    414.82 o 
  25   6   1     9503.70     9586.03    422.98 o 
  26   6   1    21440.04    21753.72    569.78 o 
  27   6   1     1169.63     1558.35    237.67 o 
  28   6   1     2466.42     1748.63    301.27 o 
  29   6   1      431.83      705.57    373.19 o 
  30   6   1     1430.30     1054.95    431.19 o 
   0   7   1   250714.44   245717.94    725.31 o 
   1   7   1     9304.23    11622.54    141.19 o 
   2   7   1    34680.26    38895.67    251.55 o 
   3   7   1    18117.96    20231.78    242.47 o 
   4   7   1    66467.66    66673.48    298.50 o 
   5   7   1    41548.75    42648.45    214.14 o 
   6   7   1    63150.31    66269.11    547.85 o 
   7   7   1    17124.56    16370.94    229.38 o 
   8   7   1    72905.77    70749.80    499.47 o 
   9   7   1     4688.79     5155.03    178.44 o 
  10   7   1    56213.48    55140.92    487.37 o 
  11   7   1       18.31      771.54    216.14 o 
  12   7   1      127.91      635.15    247.14 o 
  13   7   1    73767.95    71803.27    646.44 o 
  14   7   1    31946.61    33513.86    382.83 o 
  15   7   1    31946.04    30627.56    407.04 o 
  16   7   1    38196.37    38066.69    417.68 o 
  17   7   1      443.48     1065.67    233.97 o 
  18   7   1     5501.20     5207.32    390.10 o 
  19   7   1      595.98      725.97    287.71 o 
  20   7   1       59.94     1606.27    311.77 o 
  21   7   1     5107.96     5561.74    299.37 o 
  22   7   1     1070.52     1772.50    239.65 o 
  23   7   1     8481.24     7796.29    380.76 o 
  24   7   1     8805.03     8798.67    424.56 o 
  25   7   1     7280.32     7467.71    375.23 o 
  26   7   1       16.82      966.40    423.92 o 
  27   7   1     3958.02     4000.40    329.77 o 
  28   7   1     1615.05     1554.08    318.00 o 
  29   7   1     3464.28     3301.62    337.80 o 
   1   8   1      122.20      416.81    127.04 o 
   2   8   1      402.69      313.19    135.77 o 
   3   8   1    26708.70    25189.98    208.57 o 
   4   8   1    13280.02    13734.24    154.87 o 
   5   8   1     1577.78     1460.15     95.31 o 
   6   8   1    18700.38    20165.55    186.01 o 
   7   8   1     4288.34     4120.00    163.14 o 
   8   8   1    46709.04    46849.19    360.85 o 
   9   8   1     2003.65     2626.08    153.92 o 
  10   8   1   126479.45   126977.28    680.18 o 
  11   8   1    32791.13    33054.03    320.38 o 
  12   8   1    18906.59    19114.44    300.65 o 
  13   8   1     3683.12     3612.42    242.79 o 
  14   8   1     3708.49     3897.87    231.17 o 
  15   8   1    35765.69    36551.59    455.00 o 
  16   8   1       81.39     1043.08    308.74 o 
  17   8   1    11906.26    12110.93    342.79 o 
  18   8   1    18589.81    18741.72    375.44 o 
  19   8   1     5474.07     5014.31    268.04 o 
  20   8   1    23658.48    23836.29    432.13 o 
  21   8   1     4795.29     5006.29    268.54 o 
  22   8   1     2553.10     2345.63    209.42 o 
  23   8   1     5755.16     5618.08    335.12 o 
  24   8   1    10401.10     9474.37    369.50 o 
  25   8   1    10070.91     9873.37    382.49 o 
  26   8   1    20570.68    19935.54    499.58 o 
  27   8   1     1994.48     2036.63    252.35 o 
  28   8   1     2164.68     1961.77    337.27 o 
  29   8   1      295.70      879.88    348.20 o 
   0   9   1    57343.71    56254.96    430.91 o 
   1   9   1     5449.06     5290.49    131.80 o 
   2   9   1    37154.52    38967.30    257.31 o 
   3   9   1      240.14      220.83     94.06 o 
   4   9   1     4807.22     4713.28    126.10 o 
   5   9   1    31678.78    31748.77    239.01 o 
   6   9   1    10578.96    11150.27    190.91 o 
   7   9   1    22555.75    23339.83    254.11 o 
   8   9   1    17102.61    15690.63    268.56 o 
   9   9   1     2317.45     2178.67    142.85 o 
  10   9   1     2935.15     2885.32    168.54 o 
  11   9   1     2381.72     2537.82    168.47 o 
  12   9   1     2220.04     1755.19    158.34 o 
  13   9   1    24213.96    23330.85    371.22 o 
  14   9   1    10656.74    11750.61    296.48 o 
  15   9   1    15244.46    15907.44    332.49 o 
  16   9   1    27334.96    26192.93    392.91 o 
  17   9   1       75.35      855.49    268.23 o 
  18   9   1      215.04     1079.36    290.01 o 
  19   9   1      523.69     1351.46    241.21 o 
  20   9   1     6394.05     6527.30    304.66 o 
  21   9   1     7397.83     6255.96    291.70 o 
  22   9   1       34.97      610.18    284.51 o 
  23   9   1     1305.48     1200.93    198.37 o 
  24   9   1     2419.79     2291.92    272.99 o 
  25   9   1     2501.24     2430.56    273.34 o 
  26   9   1     1776.26     2079.07    289.44 o 
  27   9   1     1312.23     1693.12    341.02 o 
  28   9   1      160.79      373.07    333.64 o 
   1  10   1     1125.28     1165.72    138.76 o 
   2  10   1      876.74     1169.32    135.37 o 
   3  10   1    14488.26    15038.64    187.23 o 
   4  10   1      686.50      974.83    159.49 o 
   5  10   1     4114.56     3629.92    124.66 o 
   6  10   1       62.35      303.79    143.43 o 
   7  10   1     2140.05     2429.43    135.61 o 
   8  10   1        1.04      153.46    179.87 o 
   9  10   1     3401.32     3748.10    182.17 o 
  10  10   1     2071.40     2059.06    152.36 o 
  11  10   1      498.37      719.79    142.81 o 
  12  10   1     1186.35      990.73    141.07 o 
  13  10   1       70.50      802.16    220.14 o 
  14  10   1      142.89      714.17    257.27 o 
  15  10   1      754.72     1365.21    176.91 o 
  16  10   1     1819.94     1753.71    195.91 o 
  17  10   1     1546.17     1504.25    177.69 o 
  18  10   1     7628.54     7482.53    320.72 o 
  19  10   1     1857.93     1674.51    208.41 o 
  20  10   1      269.21      688.16    269.52 o 
  21  10   1      185.76      274.34    257.63 o 
  22  10   1      996.40     1373.72    196.54 o 
  23  10   1     2384.37     2397.76    394.60 o 
  24  10   1       66.44      756.89    296.90 o 
  25  10   1       61.75      639.78    324.83 o 
  26  10   1       66.37     1427.02    325.50 o 
  27  10   1        7.11      135.73    359.40 o 
  28  10   1     1118.71     1839.97    348.90 o 
   0  11   1     4375.02     4307.49    262.94 o 
   1  11   1     3475.81     4091.51    158.32 o 
   2  11   1     4970.69     5065.56    165.18 o 
   3  11   1    43994.66    44128.27    330.54 o 
   4  11   1    13894.25    15571.96    197.73 o 
   5  11   1     5954.71     6492.44    171.48 o 
   6  11   1     1682.41     1456.13    106.33 o 
   7  11   1       11.39      394.25    166.81 o 
   8  11   1     5023.01     5197.80    191.30 o 
   9  11   1      616.44      897.86    144.11 o 
  10  11   1    17888.35    17258.15    481.60 o 
  11  11   1      574.62      897.73    221.81 o 
  12  11   1      462.17      931.89    142.92 o 
  13  11   1     8765.81     8438.99    275.56 o 
  14  11   1      309.99     1030.88    201.21 o 
  15  11   1     6078.98     5294.03    320.37 o 
  16  11   1        9.57      424.89    237.53 o 
  17  11   1     1468.46     1397.62    169.88 o 
  18  11   1      661.71     1462.15    254.20 o 
  19  11   1     1636.48     1336.36    174.63 o 
  20  11   1     3310.65     3036.66    230.22 o 
  21  11   1       34.55      505.87    264.16 o 
  22  11   1     2115.73     1846.68    233.63 o 
  23  11   1      876.99     1364.74    236.71 o 
  24  11   1      518.10     1217.69    308.29 o 
  25  11   1       20.29      741.74    326.43 o 
  26  11   1     1847.45     1190.11    356.73 o 
  27  11   1        3.88      767.97    390.50 o 
   1  12   1     8058.45     8070.69    206.70 o 
   2  12   1        2.99     -113.55    189.63 o 
   3  12   1     3260.96     2456.30    133.73 o 
   4  12   1      810.51      619.45    113.00 o 
   5  12   1     2815.63     2887.11    147.38 o 
   6  12   1     1655.45     1212.96    173.51 o 
   7  12   1     1260.84     1134.41    145.61 o 
   8  12   1     2495.34     2969.88    207.38 o 
   9  12   1       96.49      489.17    201.03 o 
  10  12   1    23612.42    22847.10    409.75 o 
  11  12   1    12593.66    13070.21    289.63 o 
  12  12   1    18676.86    19424.64    338.41 o 
  13  12   1     3061.09     2722.56    287.16 o 
  14  12   1     4456.13     4332.15    231.16 o 
  15  12   1     5163.28     5118.93    251.94 o 
  16  12   1     2853.06     2726.12    234.75 o 
  17  12   1      886.65     1171.34    194.49 o 
  18  12   1     1011.89      931.20    187.57 o 
  19  12   1       86.17      620.40    220.36 o 
  20  12   1     5430.57     4992.68    322.04 o 
  21  12   1     6366.32     6788.15    343.82 o 
  22  12   1    11432.79    11207.85    535.80 o 
  23  12   1       60.14      987.54    338.01 o 
  24  12   1     8122.17     7661.29    542.52 o 
  25  12   1     5174.93     4887.52    390.68 o 
  26  12   1     8308.79     8030.60    502.53 o 
  27  12   1        1.42      771.46    372.90 o 
   0  13   1   101895.88   101708.36    634.29 o 
   1  13   1    17290.98    16326.79    260.61 o 
   2  13   1    63023.93    62086.81    408.34 o 
   3  13   1     2015.57     1896.15    141.53 o 
   4  13   1     5942.04     6246.88    205.15 o 
   5  13   1    22630.36    23443.95    313.89 o 
   6  13   1    11973.17    12357.00    248.23 o 
   7  13   1    28996.01    29298.30    440.67 o 
   8  13   1    20105.80    20171.71    279.47 o 
   9  13   1      445.08      651.65    118.76 o 
  10  13   1    36554.09    34930.77    362.39 o 
  11  13   1     3296.24     3416.23    201.64 o 
  12  13   1     9171.53     9811.03    278.99 o 
  13  13   1    16864.00    16755.55    328.92 o 
  14  13   1    27988.04    27124.61    437.82 o 
  15  13   1    21583.52    19664.55    412.75 o 
  16  13   1    14960.32    15879.00    474.19 o 
  17  13   1      929.87     1150.53    257.32 o 
  18  13   1      169.31      473.58    238.54 o 
  19  13   1     1730.75     1273.04    210.54 o 
  20  13   1     1235.47     1135.30    265.21 o 
  21  13   1      443.87      984.88    320.96 o 
  22  13   1      386.77     1169.72    316.76 o 
  23  13   1     4968.32     4655.81    616.80 o 
  24  13   1     7997.88     7923.87    440.96 o 
  25  13   1     1624.53     1779.88    275.34 o 
  26  13   1      443.53      745.16    304.27 o 
   1  14   1     5576.96     5510.59    210.73 o 
   2  14   1     9081.75     8558.30    250.76 o 
   3  14   1    38653.92    38675.47    483.78 o 
   4  14   1       43.23      458.44    184.98 o 
   5  14   1    67702.17    69341.36    678.95 o 
   6  14   1     3281.47     3255.86    199.62 o 
   7  14   1     1323.55     1644.67    181.01 o 
   8  14   1     6431.14     6711.16    225.83 o 
   9  14   1     6683.58     6907.56    234.95 o 
  10  14   1    22480.45    22590.60    413.70 o 
  11  14   1     2245.59     1724.95    166.52 o 
  12  14   1     9661.23     9397.96    279.59 o 
  13  14   1     8234.62     8188.82    327.73 o 
  14  14   1     2153.46     2732.11    225.67 o 
  15  14   1     2267.80     2457.49    246.97 o 
  16  14   1    16597.69    17067.62    416.17 o 
  17  14   1     5107.20     4550.97    302.99 o 
  18  14   1    20930.91    20314.50    441.68 o 
  19  14   1     1099.98     1563.30    230.23 o 
  20  14   1     7251.44     7472.67    438.14 o 
  21  14   1     2183.38     2293.92    258.10 o 
  22  14   1     2470.63     2292.77    286.21 o 
  23  14   1     3560.22     3096.18    326.20 o 
  24  14   1    11910.65    12179.52    512.86 o 
  25  14   1     5536.34     4390.44    353.16 o 
   0  15   1   122357.66   123937.38   1217.57 o 
   1  15   1    28882.56    28000.06    344.28 o 
   2  15   1    49838.70    48370.37    442.26 o 
   3  15   1    25774.76    26693.28    324.96 o 
   4  15   1      244.20      735.54    223.36 o 
   5  15   1    26252.51    26643.39    317.63 o 
   6  15   1       35.13      717.64    197.68 o 
   7  15   1    31768.98    30986.34    335.71 o 
   8  15   1    19058.13    18254.83    354.00 o 
   9  15   1      613.80      836.44    183.61 o 
  10  15   1     7569.77     7317.62    307.94 o 
  11  15   1     4194.96     4271.57    259.87 o 
  12  15   1    11560.52    11264.52    348.03 o 
  13  15   1    20273.81    19779.01    414.24 o 
  14  15   1    12833.92    12036.28    366.95 o 
  15  15   1    19498.67    19589.22    411.69 o 
  16  15   1    10419.26    11829.28    370.23 o 
  17  15   1      770.83     1306.06    303.93 o 
  18  15   1       35.08      715.63    330.27 o 
  19  15   1     2981.39     3133.62    376.59 o 
  20  15   1     3265.15     2808.54    306.73 o 
  21  15   1     5364.26     5219.96    399.21 o 
  22  15   1       22.57     1118.31    378.21 o 
  23  15   1     1587.44     1894.93    302.87 o 
  24  15   1     3535.66     3003.67    319.74 o 
   1  16   1      217.98      750.60    172.79 o 
   2  16   1      232.30      923.96    200.70 o 
   3  16   1    21859.71    22146.58    326.05 o 
   4  16   1      368.88      698.15    170.57 o 
   5  16   1    29104.70    28336.44    407.66 o 
   6  16   1     2086.42     1827.08    196.13 o 
   7  16   1     2378.02     2136.37    209.80 o 
   8  16   1     1919.17     1713.82    194.27 o 
   9  16   1     4610.65     4867.88    320.04 o 
  10  16   1     7022.34     7358.55    313.48 o 
  11  16   1     8227.81     8203.38    321.70 o 
  12  16   1     2682.74     2659.60    232.99 o 
  13  16   1     6250.30     5640.67    274.64 o 
  14  16   1      183.25      729.60    345.88 o 
  15  16   1     2980.61     2930.40    270.15 o 
  16  16   1      497.94      748.89    338.13 o 
  17  16   1     6776.83     7008.56    502.23 o 
  18  16   1     2385.21     2305.11    287.67 o 
  19  16   1     2754.89     2696.47    285.44 o 
  20  16   1       26.46      958.40    307.88 o 
  21  16   1     2391.46     2644.92    326.51 o 
  22  16   1     1232.90     1911.99    295.90 o 
  23  16   1     3967.75     3565.04    340.86 o 
  24  16   1     4535.77     5079.93    489.60 o 
   0  17   1      278.27      649.59    373.25 o 
   1  17   1     9482.10     8633.96    259.65 o 
   2  17   1      736.58      861.55    154.11 o 
   3  17   1     3268.81     3544.02    198.16 o 
   4  17   1     7763.57     7455.68    285.10 o 
   5  17   1    10530.75     9882.73    312.80 o 
   6  17   1     1019.59     1030.70    168.64 o 
   7  17   1     3014.29     2888.21    220.45 o 
   8  17   1     1829.59     1849.08    188.22 o 
   9  17   1     7091.15     6689.39    304.50 o 
  10  17   1       37.38      600.25    276.14 o 
  11  17   1      602.01      580.65    308.30 o 
  12  17   1     1764.67     1579.37    226.60 o 
  13  17   1      676.51      673.12    248.36 o 
  14  17   1     1121.28     1412.74    236.55 o 
  15  17   1     6399.32     6595.53    356.76 o 
  16  17   1      790.92     1504.15    336.92 o 
  17  17   1     4164.86     4193.65    337.92 o 
  18  17   1      896.91     1487.98    292.32 o 
  19  17   1     1162.59     1168.45    262.68 o 
  20  17   1      264.21     1108.42    286.75 o 
  21  17   1     4596.58     4793.98    454.03 o 
  22  17   1      642.71      663.19    368.14 o 
   1  18   1     1507.51     1825.70    243.97 o 
   2  18   1     2798.91     2989.11    228.14 o 
   3  18   1       26.48      583.01    239.55 o 
   4  18   1       33.00      755.45    249.36 o 
   5  18   1      334.14      841.20    211.90 o 
   6  18   1     8665.16     8458.06    375.99 o 
   7  18   1    12056.49    11627.89    388.43 o 
   8  18   1     1614.03     1616.24    239.97 o 
   9  18   1     1633.18     1010.98    243.82 o 
  10  18   1       58.00      796.06    372.75 o 
  11  18   1     1051.26     1169.20    234.51 o 
  12  18   1      104.99      494.61    281.79 o 
  13  18   1      307.89      983.11    260.80 o 
  14  18   1       59.57      891.61    309.62 o 
  15  18   1      251.56      847.65    297.60 o 
  16  18   1     5486.02     5105.91    386.80 o 
  17  18   1     2001.51     1893.91    272.45 o 
  18  18   1     4493.90     4879.30    381.49 o 
  19  18   1      679.00      723.34    274.92 o 
  20  18   1     2622.20     2354.34    300.46 o 
  21  18   1      552.80     1368.89    348.56 o 
   0  19   1    26134.43    24942.15    953.33 o 
   1  19   1       45.18     1289.71    284.81 o 
   2  19   1     7073.23     6721.71    296.26 o 
   3  19   1      593.41      871.17    294.05 o 
   4  19   1     6057.96     6199.73    320.82 o 
   5  19   1      564.22      710.29    259.62 o 
   6  19   1     9952.97    10106.04    371.08 o 
   7  19   1      631.82      834.50    234.81 o 
   8  19   1     2461.75     2216.60    246.93 o 
   9  19   1     1043.49     1250.58    213.13 o 
  10  19   1     5265.36     5075.61    335.75 o 
  11  19   1     1003.37     1279.73    265.45 o 
  12  19   1     3250.06     3208.82    301.84 o 
  13  19   1     2024.05     2446.91    281.54 o 
  14  19   1     9525.57     9116.25    456.25 o 
  15  19   1      955.59     1187.51    262.02 o 
  16  19   1     7646.98     7907.14    406.69 o 
  17  19   1      203.38      846.31    376.89 o 
  18  19   1      642.10      841.50    320.75 o 
  19  19   1        1.36      761.41    331.65 o 
  20  19   1     1016.90     1002.46    312.18 o 
   1  20   1     5758.52     5690.41    378.47 o 
   2  20   1       21.09      465.72    340.94 o 
   3  20   1     8816.22     9359.02    390.50 o 
   4  20   1      147.21      656.51    366.96 o 
   5  20   1     1953.00     2288.31    233.74 o 
   6  20   1      232.86      617.01    316.14 o 
   7  20   1        8.64      638.30    298.87 o 
   8  20   1     5736.97     5807.71    340.73 o 
   9  20   1      205.46      673.08    287.54 o 
  10  20   1    26214.36    26717.47    530.21 o 
  11  20   1     2795.84     3334.05    305.55 o 
  12  20   1     7957.49     7482.19    389.01 o 
  13  20   1      736.85     1660.04    363.55 o 
  14  20   1       37.57     1168.91    342.37 o 
  15  20   1     3012.00     3509.57    474.57 o 
  16  20   1     2065.02     2369.54    313.45 o 
  17  20   1     1016.98     1191.28    309.65 o 
  18  20   1     8410.15     8050.19    417.97 o 
  19  20   1      684.33     1201.87    348.69 o 
   0  21   1    21391.51    20226.35    831.07 o 
   1  21   1        5.18      968.98    360.97 o 
   2  21   1    11379.71    11295.65    495.77 o 
   3  21   1      708.90     1484.40    372.01 o 
   4  21   1    10853.75     9636.81    434.40 o 
   5  21   1    10352.08     9863.09    424.67 o 
   6  21   1    14654.24    13915.91    474.23 o 
   7  21   1     3227.03     3007.56    326.29 o 
   8  21   1    16827.91    16935.99    529.64 o 
   9  21   1     1566.21     1579.69    271.59 o 
  10  21   1     3260.69     2962.63    275.33 o 
  11  21   1        9.15      631.48    317.45 o 
  12  21   1      677.23     1414.35    328.17 o 
  13  21   1    13346.23    13157.91    560.63 o 
  14  21   1     5761.34     5473.60    430.29 o 
  15  21   1     6999.68     6661.42    394.71 o 
  16  21   1     9335.29     9304.46    461.50 o 
  17  21   1       90.74      788.06    366.88 o 
   1  22   1     1325.09     1147.65    298.17 o 
   2  22   1      154.75      637.41    430.06 o 
   3  22   1     8576.10     7160.46    450.67 o 
   4  22   1     1575.33      867.28    336.21 o 
   5  22   1     2168.92     1898.27    308.08 o 
   6  22   1     2848.74     2778.82    346.48 o 
   7  22   1     2949.13     2595.79    287.55 o 
   8  22   1     8263.23     8025.75    433.59 o 
   9  22   1      180.73      474.70    362.21 o 
  10  22   1    20148.22    19621.96    552.57 o 
  11  22   1     4224.74     4420.90    466.99 o 
  12  22   1     4428.77     3466.00    355.35 o 
  13  22   1      874.91     1397.19    298.31 o 
  14  22   1      634.52     1024.32    312.64 o 
  15  22   1     7890.96     6967.42    409.64 o 
   0  23   1     6933.83     7099.78    661.61 o 
   1  23   1      716.69     1343.93    360.30 o 
   2  23   1     2063.09     1840.09    297.44 o 
   3  23   1     1091.10     1173.37    315.74 o 
   4  23   1      245.60      891.53    359.71 o 
   5  23   1     6124.53     6030.87    537.79 o 
   6  23   1      615.58     1079.53    361.52 o 
   7  23   1     3038.72     3101.97    368.03 o 
   8  23   1     3887.88     4178.30    419.71 o 
   9  23   1     2894.58     2875.61    372.64 o 
  10  23   1        6.33     1142.27    395.33 o 
  11  23   1      121.85      564.46    337.74 o 
  12  23   1        2.79      600.43    430.30 o 
  13  23   1     4728.82     4882.16    443.34 o 
   1  24   1     2856.88     2344.12    346.23 o 
   2  24   1     2529.01     2631.72    373.24 o 
   3  24   1     4087.58     3637.95    395.10 o 
   4  24   1       15.58      932.07    391.75 o 
   5  24   1     3833.23     4483.40    426.45 o 
   6  24   1     2015.46     2480.66    350.69 o 
   7  24   1     3420.91     3303.73    378.00 o 
   8  24   1      117.79      710.44    399.19 o 
   9  24   1     1365.14     1304.11    355.86 o 
  10  24   1      633.57     1498.74    354.45 o 
   0  25   1     1464.97     1657.38    454.27 o 
   1  25   1      990.47     1238.98    367.81 o 
   2  25   1     1820.92     1771.33    363.38 o 
   3  25   1     5265.79     5328.26    453.96 o 
   4  25   1     2876.38     2375.19    334.75 o 
   5  25   1       14.17     1438.99    412.36 o 
   2   0   2     4528.10     3424.53     70.33 o 
   3   0   2    43112.90    44906.18    477.54 o 
   4   0   2   110743.09   116391.91    837.45 o 
   5   0   2   148953.33   154156.11    868.35 o 
   7   0   2     3753.19     3507.36    137.94 o 
   8   0   2      192.39      551.70    188.17 o 
   9   0   2     2139.47     1936.03    152.82 o 
  10   0   2    17222.50    16129.23    320.33 o 
  11   0   2     6695.98     5788.68    249.54 o 
  12   0   2   179747.33   180492.86   1262.36 o 
  13   0   2    72504.73    68563.13    925.66 o 
  14   0   2    63970.13    61150.53    557.30 o 
  15   0   2    27944.55    30719.65    850.59 o 
  16   0   2      212.87      901.34    328.70 o 
  17   0   2       19.54      516.60    374.22 o 
  18   0   2    14445.69    15985.03    492.69 o 
  19   0   2      767.49     1337.08    403.11 o 
  20   0   2    19566.58    20269.48    962.73 o 
  21   0   2    16086.72    15248.85    511.72 o 
  22   0   2       34.12     1629.05    482.08 o 
  23   0   2    12714.47    12688.04    479.47 o 
  24   0   2      379.09     1095.42    517.75 o 
  25   0   2      570.20     1390.48    352.05 o 
  26   0   2     7462.94     8602.77    596.80 o 
  27   0   2     1969.05     1698.91    445.48 o 
  28   0   2     7061.33     7577.46    592.42 o 
  29   0   2    10446.08    10778.42    889.97 o 
  30   0   2      895.93     1192.40    379.46 o 
   1   1   2    26584.99    26463.08    120.02 o 
   2   1   2    69520.48    69948.89    309.25 o 
   3   1   2   110673.66   106999.20    405.10 o 
   4   1   2     6606.67     7312.79    179.10 o 
   5   1   2    40851.03    45618.80    444.08 o 
   7   1   2    36011.66    33339.73    295.65 o 
   8   1   2    23235.58    24028.60    260.31 o 
   9   1   2      122.01      295.50    137.79 o 
  10   1   2     4173.83     3766.46    138.60 o 
  11   1   2     7925.40     6370.01    189.52 o 
  12   1   2      588.63     1216.35    206.73 o 
  13   1   2     6613.69     5506.58    194.91 o 
  14   1   2    36011.60    35226.67    350.54 o 
  15   1   2    20270.90    19392.77    297.72 o 
  16   1   2    16682.81    17333.75    304.55 o 
  17   1   2      757.55      810.13    151.05 o 
  18   1   2      186.93     1105.52    296.92 o 
  19   1   2    15045.62    14490.24    349.93 o 
  20   1   2     7657.33     7443.12    288.75 o 
  21   1   2     4148.61     3939.91    311.49 o 
  22   1   2    37443.53    36611.83    653.21 o 
  23   1   2      663.91     2047.38    311.68 o 
  24   1   2    21905.09    21375.17    482.07 o 
  25   1   2     8385.51     8665.90    391.66 o 
  26   1   2     3039.02     3080.68    355.49 o 
  27   1   2     2205.75     2380.09    280.44 o 
  28   1   2     6357.04     6306.78    437.64 o 
  29   1   2      624.90     1580.24    375.98 o 
  30   1   2    16461.37    14926.81    500.08 o 
   0   2   2    11728.85    11058.47    100.51 o 
   1   2   2    36709.94    33591.67    131.34 o 
   2   2   2    42199.99    39792.07    162.12 o 
   3   2   2       43.19       48.11     73.73 o 
   4   2   2    54666.63    61686.91    190.72 o 
   5   2   2      601.12     3266.86    236.63 o 
   6   2   2      112.95     2367.17    333.86 o 
   7   2   2    46049.27    45654.15    318.44 o 
   8   2   2      240.58      474.41     95.55 o 
   9   2   2      150.78       51.71    159.66 o 
  10   2   2    12778.85    11201.27    204.70 o 
  11   2   2     6773.32     5779.66    181.86 o 
  12   2   2    85409.89    89570.77    631.11 o 
  13   2   2    10723.99     9734.42    327.25 o 
  14   2   2    17207.67    15833.54    272.49 o 
  15   2   2     3009.14     3178.28    188.23 o 
  16   2   2     2606.54     2391.46    189.80 o 
  17   2   2       18.20      687.15    248.16 o 
  18   2   2     6215.90     6746.01    275.39 o 
  19   2   2     2715.74     2285.94    204.58 o 
  20   2   2    19118.25    19524.09    388.85 o 
  21   2   2     2380.78     2184.09    207.45 o 
  22   2   2     1926.51     2120.95    206.53 o 
  23   2   2     2330.73     2101.82    228.69 o 
  24   2   2     1524.72     1403.67    262.36 o 
  25   2   2      682.30     1296.00    281.99 o 
  26   2   2      334.89     1462.61    340.11 o 
  27   2   2      410.31      753.36    288.70 o 
  28   2   2     1831.29     2048.34    268.79 o 
  29   2   2     7808.94     8513.37    428.68 o 
  30   2   2       59.39      732.71    288.38 o 
   1   3   2     2000.97     2086.81     69.11 o 
   2   3   2      962.69     1753.26     84.47 o 
   3   3   2    61458.62    69040.53    371.69 o 
   4   3   2     3751.49     4831.46    166.11 o 
   6   3   2      332.94      466.20    114.93 o 
   7   3   2     2925.06     2767.18    115.90 o 
   8   3   2     4235.47     4483.91    135.37 o 
   9   3   2      218.52      651.98    119.69 o 
  10   3   2      293.08      561.18    163.19 o 
  11   3   2       51.57      400.30    180.33 o 
  12   3   2    10866.17    11644.71    232.01 o 
  13   3   2    10344.87    11122.24    244.88 o 
  14   3   2     8860.36     8415.40    243.27 o 
  15   3   2     1386.74     1577.32    163.86 o 
  16   3   2     3568.55     3665.82    218.99 o 
  17   3   2       57.54      740.55    237.27 o 
  18   3   2     8169.48     8335.01    303.53 o 
  19   3   2      118.74      819.06    246.14 o 
  20   3   2        8.98      364.40    232.33 o 
  21   3   2      813.81     1285.66    257.07 o 
  22   3   2     9973.16     9561.58    329.21 o 
  23   3   2      633.71     1164.50    272.42 o 
  24   3   2     7820.25     7747.99    402.46 o 
  25   3   2       41.82     1100.17    345.19 o 
  26   3   2       63.26      765.74    316.47 o 
  27   3   2      343.93     1213.06    299.65 o 
  28   3   2      307.19      976.75    296.15 o 
  29   3   2       13.21     1092.59    275.17 o 
  30   3   2      118.62      307.80    368.14 o 
   0   4   2     4591.01     7840.50    214.66 o 
   1   4   2    66614.38    68890.05    354.99 o 
   2   4   2       74.64     2072.54    228.02 o 
   4   4   2    26391.43    30338.10    441.46 o 
   5   4   2     1387.85     1276.63     69.93 o 
   6   4   2     1353.53     1562.00     95.31 o 
   7   4   2      231.01      414.20    120.42 o 
   8   4   2       28.60       49.37    152.45 o 
   9   4   2     1254.03      994.45    113.49 o 
  10   4   2      429.76      484.45    160.31 o 
  11   4   2      206.15      956.83    173.36 o 
  12   4   2     6940.74     6218.15    198.99 o 
  13   4   2     5553.79     4762.14    198.53 o 
  14   4   2    21375.05    20975.03    379.20 o 
  15   4   2      608.64      980.96    182.61 o 
  16   4   2     2327.34     1964.74    242.76 o 
  17   4   2     5987.44     6187.44    311.52 o 
  18   4   2     1535.18     1404.33    175.01 o 
  19   4   2      124.20      854.01    279.24 o 
  20   4   2     2081.26     2048.55    194.67 o 
  21   4   2       21.46     1016.75    238.45 o 
  22   4   2        0.05      310.22    192.27 o 
  23   4   2     9223.68     8178.90    348.74 o 
  24   4   2     1611.79     1070.15    208.10 o 
  25   4   2     2198.93     1876.44    257.95 o 
  26   4   2     5911.38     5211.93    341.20 o 
  27   4   2     1199.65     1242.63    262.07 o 
  28   4   2      901.13     1339.27    275.46 o 
  29   4   2       26.59      850.06    323.80 o 
  30   4   2     1330.72     1630.85    347.10 o 
   2   5   2     7467.70    10606.05    395.39 o 
   3   5   2   124217.80   121630.70    359.40 o 
   4   5   2    14999.35    14423.59    141.76 o 
   5   5   2    11162.73    12132.25    134.39 o 
   6   5   2     3373.84     3800.47    116.51 o 
   7   5   2    12402.10    11396.32    179.43 o 
   8   5   2    15286.97    15183.92    247.62 o 
   9   5   2       32.14      274.59    187.87 o 
  10   5   2     2335.24     2685.15    154.26 o 
  11   5   2     6907.40     6117.92    195.50 o 
  12   5   2      209.23      766.31    190.90 o 
  13   5   2    19162.43    17887.19    283.06 o 
  14   5   2    10600.38    10298.60    311.52 o 
  15   5   2    12159.96    10986.93    301.11 o 
  16   5   2     2286.75     2303.49    188.47 o 
  17   5   2      255.71     1413.10    261.86 o 
  18   5   2     3637.57     2804.80    216.00 o 
  19   5   2     5180.69     4858.98    251.01 o 
  20   5   2    15574.68    14707.39    400.44 o 
  21   5   2     8856.81     9256.19    318.35 o 
  22   5   2    13899.09    14172.90    396.79 o 
  23   5   2       58.18      767.30    315.45 o 
  24   5   2     3057.29     2877.90    261.96 o 
  25   5   2     5398.45     5036.37    331.37 o 
  26   5   2     3662.60     2987.77    296.32 o 
  27   5   2        1.61      709.74    336.16 o 
  28   5   2     9558.85     9799.44    515.39 o 
  29   5   2      488.68      978.36    375.94 o 
  30   5   2     8686.80     8485.10    641.07 o 
   0   6   2     1345.24     1383.77     96.95 o 
   1   6   2    74711.49    72397.73    279.30 o 
   2   6   2    63549.91    64254.05    302.30 o 
   3   6   2      865.09     1030.64    105.20 o 
   4   6   2    67207.04    68283.36    430.64 o 
   5   6   2    86021.37    87768.23    242.97 o 
   6   6   2    62378.49    66424.89    332.81 o 
   7   6   2    30311.12    31944.82    311.40 o 
   8   6   2    10867.28    10374.16    200.13 o 
   9   6   2      795.69      836.65    109.98 o 
  10   6   2    22110.11    22006.05    256.48 o 
  11   6   2    20478.11    18376.04    363.64 o 
  12   6   2    72622.36    70866.59    584.83 o 
  13   6   2    25678.30    23113.39    368.16 o 
  14   6   2    32871.21    33515.73    432.43 o 
  15   6   2    53978.25    53574.20    536.14 o 
  16   6   2    11992.57    10813.01    289.93 o 
  17   6   2     3914.69     3953.45    219.93 o 
  18   6   2    20718.73    20370.31    378.73 o 
  19   6   2     5251.61     4180.33    244.97 o 
  20   6   2    19375.89    19123.79    385.54 o 
  21   6   2     1192.74     1275.08    190.76 o 
  22   6   2      985.90     1220.83    227.59 o 
  23   6   2    10329.66    10904.87    394.60 o 
  24   6   2        0.24     1217.41    346.49 o 
  25   6   2      312.83     1026.77    325.67 o 
  26   6   2     1968.11     2632.21    316.21 o 
  27   6   2       49.20      738.11    334.21 o 
  28   6   2     3649.34     4078.28    405.01 o 
  29   6   2    11765.21    11631.63    517.57 o 
   1   7   2    18133.75    18941.28    203.58 o 
   2   7   2    49338.48    49236.74    343.36 o 
   3   7   2   140869.98   141998.95    610.36 o 
   4   7   2    18517.12    18237.49    222.34 o 
   5   7   2   110439.88   113177.02    730.30 o 
   6   7   2     5643.90     4414.56    119.67 o 
   7   7   2     2836.85     2662.21    124.30 o 
   8   7   2     6124.57     5725.18    168.60 o 
   9   7   2     7603.66     7377.18    240.90 o 
  10   7   2    20628.65    21735.70    264.55 o 
  11   7   2    32999.33    32558.40    344.92 o 
  12   7   2     8943.98     7979.32    227.33 o 
  13   7   2    39640.94    37930.56    384.24 o 
  14   7   2    17812.60    18663.27    316.89 o 
  15   7   2     1393.64     1262.50    156.29 o 
  16   7   2     2057.78     1900.88    180.23 o 
  17   7   2      734.41      885.72    176.86 o 
  18   7   2     2310.60     2891.20    281.70 o 
  19   7   2     4209.71     3792.12    245.04 o 
  20   7   2    32682.91    32532.58    596.31 o 
  21   7   2     4765.25     3875.75    228.03 o 
  22   7   2    46599.51    43714.60    549.21 o 
  23   7   2      527.63      887.78    294.55 o 
  24   7   2    10756.93     9220.45    467.27 o 
  25   7   2     4503.69     4014.66    300.34 o 
  26   7   2     2737.44     2902.79    309.76 o 
  27   7   2     4237.55     4233.91    342.42 o 
  28   7   2    11690.42    11430.67    570.72 o 
  29   7   2     2047.43     1670.16    314.97 o 
   0   8   2      148.37      519.00    165.51 o 
   1   8   2    36901.86    36512.72    226.74 o 
   2   8   2    26366.60    28198.20    254.58 o 
   3   8   2        3.19      429.04    194.56 o 
   4   8   2    77614.55    79879.34    492.58 o 
   5   8   2    17577.10    16897.76    378.09 o 
   6   8   2    15791.91    16940.29    241.26 o 
   7   8   2    15779.70    15036.66    210.59 o 
   8   8   2     1579.74     1420.75    205.44 o 
   9   8   2     9217.08     9049.00    207.69 o 
  10   8   2    19697.16    19358.62    311.33 o 
  11   8   2    31264.88    30233.79    310.68 o 
  12   8   2    58296.09    58367.62    530.88 o 
  13   8   2    24545.81    23727.52    351.96 o 
  14   8   2    22940.55    23672.64    407.22 o 
  15   8   2    39819.12    40995.85    458.14 o 
  16   8   2     6630.08     6282.14    304.76 o 
  17   8   2      360.26      760.83    274.55 o 
  18   8   2    11659.92    11455.85    388.77 o 
  19   8   2      502.12     1340.54    264.63 o 
  20   8   2    18926.44    17791.38    388.96 o 
  21   8   2     1985.73     1622.46    199.24 o 
  22   8   2     3203.27     2622.41    254.26 o 
  23   8   2     2264.27     2250.33    249.85 o 
  24   8   2     1304.61     1557.31    234.13 o 
  25   8   2      634.07     1452.39    336.01 o 
  26   8   2      871.04     1380.36    296.26 o 
  27   8   2      206.91     1115.05    301.64 o 
  28   8   2     6265.73     6277.83    428.88 o 
  29   8   2     6119.20     5768.66    439.31 o 
   1   9   2     4197.88     3779.62    110.42 o 
   2   9   2    17470.47    16402.95    192.42 o 
   3   9   2    36566.79    36845.21    299.31 o 
   4   9   2      224.34      768.81    168.12 o 
   5   9   2    64514.23    64676.17    550.04 o 
   6   9   2     2852.79     2452.60    161.85 o 
   7   9   2     5559.12     5348.24    147.95 o 
   8   9   2     2466.06     2521.86    150.63 o 
   9   9   2     2685.50     2106.95    147.76 o 
  10   9   2     2814.45     2851.64    181.83 o 
  11   9   2    18440.98    16537.19    286.63 o 
  12   9   2     2731.19     3178.03    181.91 o 
  13   9   2     8494.64     8869.08    282.23 o 
  14   9   2     8152.79     8076.25    368.99 o 
  15   9   2     3284.18     3519.25    300.76 o 
  16   9   2        4.79      598.80    265.75 o 
  17   9   2     1843.14     1614.57    190.20 o 
  18   9   2      137.44      354.17    248.22 o 
  19   9   2     3851.77     4282.04    259.53 o 
  20   9   2     6261.76     6333.10    286.66 o 
  21   9   2     9662.98     9352.86    336.41 o 
  22   9   2    11952.24    11572.98    388.75 o 
  23   9   2     5860.06     5586.09    329.32 o 
  24   9   2     1764.15     1395.85    240.61 o 
  25   9   2     4019.79     3358.91    316.14 o 
  26   9   2      905.41      894.05    315.75 o 
  27   9   2     1393.25     1590.22    335.44 o 
  28   9   2     3910.83     2812.26    326.73 o 
   0  10   2    12345.24    12208.47    265.02 o 
   1  10   2       19.85      381.53    133.86 o 
   2  10   2      386.58      561.29    178.80 o 
   3  10   2     3015.21     2517.23    190.12 o 
   4  10   2     1794.68     1483.39    127.08 o 
   5  10   2    17494.23    17253.78    264.27 o 
   6  10   2     1148.48     1299.23    133.82 o 
   7  10   2     7086.55     6862.80    163.08 o 
   8  10   2     3789.53     3679.52    129.31 o 
   9  10   2     4133.60     4101.99    198.83 o 
  10  10   2      376.98      694.85    177.51 o 
  11  10   2      433.21      845.36    245.71 o 
  12  10   2      227.81      564.52    231.08 o 
  13  10   2     4815.17     4983.37    223.83 o 
  14  10   2     5818.19     6141.27    251.90 o 
  15  10   2     4148.17     3482.19    252.79 o 
  16  10   2     4005.16     3427.22    216.53 o 
  17  10   2     4096.08     3876.73    238.97 o 
  18  10   2      564.63     1119.05    286.70 o 
  19  10   2     4798.06     4872.31    258.26 o 
  20  10   2     2981.81     2407.40    216.42 o 
  21  10   2     7075.53     6337.22    313.83 o 
  22  10   2       11.10      964.34    295.35 o 
  23  10   2     7038.49     6172.87    439.38 o 
  24  10   2     1943.91     1364.81    245.33 o 
  25  10   2      347.69      996.95    320.97 o 
  26  10   2     2492.42     2159.30    297.08 o 
  27  10   2     1004.16      842.97    299.34 o 
  28  10   2      398.68      474.70    331.18 o 
   1  11   2      214.09      652.34    128.68 o 
   2  11   2     1648.98     1908.27    157.95 o 
   3  11   2    21624.11    20596.75    283.38 o 
   4  11   2       27.47      310.16    197.89 o 
   5  11   2        2.16      281.27    218.83 o 
   6  11   2     6337.82     7422.24    229.12 o 
   7  11   2     3656.38     2645.06    145.41 o 
   8  11   2       85.22      343.20    118.21 o 
   9  11   2      322.59      581.60    129.20 o 
  10  11   2     5088.57     5249.16    201.65 o 
  11  11   2     4765.35     5156.25    255.70 o 
  12  11   2     2878.24     3399.65    211.73 o 
  13  11   2     4271.39     4078.46    289.12 o 
  14  11   2     4111.54     4350.57    325.62 o 
  15  11   2     3855.56     3895.42    239.50 o 
  16  11   2     1724.66     1740.96    202.90 o 
  17  11   2     8631.77     8463.70    319.80 o 
  18  11   2     2719.93     2360.52    213.68 o 
  19  11   2     8031.33     7522.47    326.36 o 
  20  11   2      331.97      457.02    271.01 o 
  21  11   2     5427.93     5503.61    355.71 o 
  22  11   2     3135.69     2869.00    277.07 o 
  23  11   2      618.53     1174.96    310.34 o 
  24  11   2     5238.22     5077.31    367.61 o 
  25  11   2       33.87      420.33    312.95 o 
  26  11   2      642.23     1586.94    329.34 o 
  27  11   2     1548.50     2373.28    332.87 o 
   0  12   2     1597.38     1396.81    178.64 o 
   1  12   2     2660.32     2115.76    129.21 o 
   2  12   2    18872.01    18887.06    204.32 o 
   3  12   2     1164.89     1057.45    121.59 o 
   4  12   2    22124.07    23380.73    299.22 o 
   5  12   2    11445.50    11804.40    276.32 o 
   6  12   2     2473.26     2132.56    179.38 o 
   7  12   2       80.97     1034.45    226.18 o 
   8  12   2     5024.63     5142.44    218.15 o 
   9  12   2     4486.18     4558.22    152.05 o 
  10  12   2     8687.90     8867.94    312.87 o 
  11  12   2     6158.22     6452.02    230.50 o 
  12  12   2    32884.52    33546.92    416.07 o 
  13  12   2     4336.76     4213.08    224.76 o 
  14  12   2     9668.83     9860.35    282.65 o 
  15  12   2     2642.71     2755.10    231.31 o 
  16  12   2      956.58     1419.21    294.49 o 
  17  12   2     2566.94     2322.39    239.78 o 
  18  12   2     5959.75     5851.23    329.50 o 
  19  12   2     4332.83     4179.57    295.96 o 
  20  12   2    11140.61    10394.99    403.10 o 
  21  12   2      223.18      925.25    321.50 o 
  22  12   2     1092.21     1718.18    268.87 o 
  23  12   2      126.37      939.89    296.62 o 
  24  12   2       99.98      550.41    349.04 o 
  25  12   2        1.76      987.93    335.64 o 
  26  12   2        0.18      835.43    364.15 o 
  27  12   2      464.24      888.52    381.03 o 
   1  13   2     3978.24     4381.56    183.72 o 
   2  13   2    11819.32    11821.71    243.99 o 
   3  13   2    45478.84    47029.88    379.68 o 
   4  13   2      127.23     1037.23    136.76 o 
   5  13   2    25053.62    24652.09    348.57 o 
   6  13   2    12641.06    11939.06    287.68 o 
   7  13   2    15746.38    16050.90    341.69 o 
   8  13   2     4016.90     3295.85    201.64 o 
   9  13   2      178.56      604.96    168.54 o 
  10  13   2     2245.80     2051.34    153.26 o 
  11  13   2     4509.45     4974.93    250.86 o 
  12  13   2     2629.02     2122.44    188.05 o 
  13  13   2     1751.26     1441.14    213.04 o 
  14  13   2    20657.30    21133.24    421.45 o 
  15  13   2     2754.25     3178.28    254.43 o 
  16  13   2     5700.36     5611.05    303.85 o 
  17  13   2      792.22      707.67    240.13 o 
  18  13   2      105.14      825.13    282.71 o 
  19  13   2    10157.37    10231.07    408.99 o 
  20  13   2     4851.23     4115.94    300.49 o 
  21  13   2     1984.32     2267.55    273.52 o 
  22  13   2    24878.73    24546.22    631.66 o 
  23  13   2       35.73     1175.77    375.89 o 
  24  13   2    14312.75    14693.21    545.65 o 
  25  13   2     3995.69     3722.08    331.75 o 
  26  13   2     2689.53     2982.14    361.41 o 
   0  14   2     2496.87     2442.01    236.07 o 
   1  14   2     3145.57     3620.23    178.43 o 
   2  14   2    15730.62    16174.19    291.27 o 
   3  14   2     2643.66     2174.90    210.30 o 
   4  14   2    38371.22    38612.69    346.98 o 
   5  14   2     8834.44     9470.17    210.69 o 
   6  14   2     1748.47     2054.48    199.34 o 
   7  14   2    18980.13    18904.41    362.27 o 
   8  14   2      957.83     1445.49    210.60 o 
   9  14   2      513.64     1384.14    200.04 o 
  10  14   2    11880.36    11822.90    332.28 o 
  11  14   2       73.46      869.31    281.81 o 
  12  14   2    54411.44    55628.21    598.42 o 
  13  14   2    19591.07    18563.68    433.70 o 
  14  14   2    34690.99    34402.78    755.59 o 
  15  14   2     7829.94     7301.30    310.67 o 
  16  14   2      478.30     1227.17    286.59 o 
  17  14   2       20.22      170.65    286.98 o 
  18  14   2     3473.24     2970.24    254.31 o 
  19  14   2      459.79     1238.71    272.25 o 
  20  14   2     6442.70     6040.34    407.38 o 
  21  14   2     9217.35     9608.41    426.94 o 
  22  14   2     1236.30     1348.92    328.39 o 
  23  14   2     6832.61     7282.53    472.02 o 
  24  14   2       68.99      895.53    430.40 o 
  25  14   2      635.46     1854.62    372.95 o 
   1  15   2     4757.05     4902.41    274.38 o 
   2  15   2    20893.77    21352.85    450.38 o 
   3  15   2    17755.72    17745.88    267.53 o 
   4  15   2     1012.53     1140.55    143.83 o 
   5  15   2    27305.75    27374.02    381.19 o 
   6  15   2    20992.94    20801.79    379.55 o 
   7  15   2      722.98     1200.96    232.87 o 
   8  15   2     3682.56     3788.15    279.05 o 
   9  15   2      669.78      891.62    217.81 o 
  10  15   2     7866.01     8260.38    313.89 o 
  11  15   2     8085.17     8619.45    314.98 o 
  12  15   2      376.96     1216.82    314.28 o 
  13  15   2     3043.52     3219.63    251.46 o 
  14  15   2    12597.33    13122.13    377.86 o 
  15  15   2     8813.39     8607.78    367.79 o 
  16  15   2     5680.38     5557.17    300.46 o 
  17  15   2     1287.03     1509.14    222.02 o 
  18  15   2      526.33      654.43    285.97 o 
  19  15   2     8610.57     8184.59    394.89 o 
  20  15   2     2194.33     1766.98    305.44 o 
  21  15   2     5286.31     5140.69    382.44 o 
  22  15   2    18250.57    18674.97    584.46 o 
  23  15   2     6098.52     5674.30    397.06 o 
  24  15   2     9460.28     9337.17    535.30 o 
   0  16   2      992.22     1206.24    272.13 o 
   1  16   2     1689.15     2164.26    171.53 o 
   2  16   2     1762.95     1806.26    178.06 o 
   3  16   2     5866.58     5280.00    251.11 o 
   4  16   2      979.94     1218.42    189.01 o 
   5  16   2    12715.28    11986.44    314.35 o 
   6  16   2      462.39      839.95    214.78 o 
   7  16   2     8529.98     7526.91    314.08 o 
   8  16   2     3162.46     3648.57    273.67 o 
   9  16   2     8377.63     8802.20    334.73 o 
  10  16   2     4578.82     4103.91    263.43 o 
  11  16   2      661.18      788.56    247.00 o 
  12  16   2    18741.96    18698.34    402.70 o 
  13  16   2     4873.44     4474.57    281.04 o 
  14  16   2      643.78      964.68    238.09 o 
  15  16   2     4086.70     4805.81    299.19 o 
  16  16   2      829.42     1546.98    260.64 o 
  17  16   2      296.72      664.18    344.09 o 
  18  16   2       64.27      550.78    347.01 o 
  19  16   2     2446.97     2335.79    282.75 o 
  20  16   2     5239.51     5710.10    442.29 o 
  21  16   2     6230.08     6727.24    430.40 o 
  22  16   2      662.63     1422.11    355.28 o 
  23  16   2     1307.75     1422.17    328.86 o 
   1  17   2      736.27      550.58    177.77 o 
   2  17   2      680.46      866.60    191.59 o 
   3  17   2      543.41      857.70    220.80 o 
   4  17   2     1061.56     1196.45    207.26 o 
   5  17   2     3958.39     4224.85    253.03 o 
   6  17   2     1168.08     1387.39    254.88 o 
   7  17   2     7940.73     8048.23    313.10 o 
   8  17   2     3527.44     3192.01    232.37 o 
   9  17   2     7353.30     7166.41    314.24 o 
  10  17   2      895.17      877.70    168.54 o 
  11  17   2     2143.94     1678.27    248.19 o 
  12  17   2     2324.88     2201.49    292.63 o 
  13  17   2      255.00      828.47    294.80 o 
  14  17   2     1255.89     1737.85    293.55 o 
  15  17   2        6.04      866.85    287.39 o 
  16  17   2      971.71     1394.64    274.93 o 
  17  17   2     2991.58     3477.27    314.48 o 
  18  17   2     7652.00     8113.19    423.29 o 
  19  17   2     1344.53     1673.61    346.74 o 
  20  17   2      565.88     1078.07    357.70 o 
  21  17   2        2.70      605.26    337.17 o 
  22  17   2     4602.48     4414.25    373.43 o 
   0  18   2     3778.81     4249.90    412.85 o 
   1  18   2     1606.35     1482.10    192.00 o 
   2  18   2     1938.13     2073.95    204.90 o 
   3  18   2     2321.46     2493.31    217.53 o 
   4  18   2       37.51      440.10    247.65 o 
   5  18   2      568.48     1024.77    205.30 o 
   6  18   2     3083.34     2892.88    298.47 o 
   7  18   2     1638.60     1388.04    198.68 o 
   8  18   2     5053.02     5389.21    277.34 o 
   9  18   2     2642.59     2665.44    234.84 o 
  10  18   2       64.53      660.94    285.65 o 
  11  18   2     1072.53     1106.66    253.15 o 
  12  18   2      446.21      898.76    258.45 o 
  13  18   2      797.28     1088.19    235.86 o 
  14  18   2     6085.30     5757.84    358.01 o 
  15  18   2      166.31      339.59    326.72 o 
  16  18   2     6854.56     6578.78    403.17 o 
  17  18   2       45.23      646.43    278.14 o 
  18  18   2     1319.08     1462.93    306.79 o 
  19  18   2      798.40      688.64    247.58 o 
  20  18   2     1275.14     1268.18    303.09 o 
  21  18   2      616.24     1356.81    390.79 o 
   1  19   2      182.30      826.58    236.27 o 
   2  19   2     3208.31     2533.63    242.06 o 
   3  19   2     2199.94     2039.87    239.69 o 
   4  19   2      241.41      891.22    273.23 o 
   5  19   2     5480.91     4677.12    277.26 o 
   6  19   2     3016.68     2895.65    224.03 o 
   7  19   2     5510.53     5309.72    310.94 o 
   8  19   2     1147.33     1327.89    220.41 o 
   9  19   2        2.30      489.86    295.39 o 
  10  19   2      409.62     1026.73    292.45 o 
  11  19   2     2077.65     2226.23    288.49 o 
  12  19   2       20.39      884.04    341.07 o 
  13  19   2       88.02      682.43    320.68 o 
  14  19   2     1127.66     1145.54    260.74 o 
  15  19   2     1017.78     1722.43    299.88 o 
  16  19   2     2869.00     2138.92    281.79 o 
  17  19   2      348.81      921.22    283.55 o 
  18  19   2     3344.01     3254.41    315.63 o 
  19  19   2     1782.46     1144.85    241.89 o 
  20  19   2     5545.71     6293.49    456.70 o 
   0  20   2     2139.90     1844.95    320.92 o 
   1  20   2     1661.87     1282.82    199.61 o 
   2  20   2     3551.57     4156.08    285.95 o 
   3  20   2      109.04      840.68    317.93 o 
   4  20   2    11825.61    10896.69    428.61 o 
   5  20   2    14795.00    14988.82    568.17 o 
   6  20   2    10981.89    11090.78    464.17 o 
   7  20   2     4485.44     4355.63    325.74 o 
   8  20   2     1538.78     1684.65    256.24 o 
   9  20   2      421.53     1279.81    314.11 o 
  10  20   2     3086.08     3526.20    399.01 o 
  11  20   2     2449.79     2563.15    278.63 o 
  12  20   2    10297.92    10817.97    439.11 o 
  13  20   2     4219.41     3939.06    323.00 o 
  14  20   2     7818.91     7781.47    409.48 o 
  15  20   2     9779.09     9842.13    450.36 o 
  16  20   2     6572.27     5940.73    393.13 o 
  17  20   2     1503.49     2184.84    323.20 o 
  18  20   2     4267.90     4201.19    393.59 o 
   1  21   2      270.80     1560.42    372.92 o 
   2  21   2     6238.91     6597.35    374.01 o 
   3  21   2    15936.91    16390.78    542.67 o 
   4  21   2     3784.97     3821.90    312.80 o 
   5  21   2    21759.07    21244.25    689.12 o 
   6  21   2      485.90      922.45    306.10 o 
   7  21   2      619.32     1259.26    295.57 o 
   8  21   2     1192.31     1094.44    332.32 o 
   9  21   2      260.46      732.09    367.07 o 
  10  21   2     2138.90     2326.81    312.27 o 
  11  21   2     8931.44     8318.13    425.76 o 
  12  21   2     4827.51     4634.50    351.61 o 
  13  21   2     8966.81     9659.64    456.29 o 
  14  21   2      985.49     1745.88    332.87 o 
  15  21   2        1.77      864.03    366.50 o 
  16  21   2      720.02     1259.21    384.46 o 
  17  21   2     1773.80     2782.67    541.77 o 
   0  22   2      901.78     1518.19    608.25 o 
   1  22   2     3415.65     3494.37    367.72 o 
   2  22   2     3039.91     2405.39    336.63 o 
   3  22   2     3708.80     3311.39    303.77 o 
   4  22   2     7326.53     8288.70    417.07 o 
   5  22   2     6566.03     6951.47    574.26 o 
   6  22   2     2459.95     3225.92    323.36 o 
   7  22   2    13421.46    13034.88    488.81 o 
   8  22   2        2.44      807.39    388.19 o 
   9  22   2     7210.74     7072.17    431.87 o 
  10  22   2     4534.34     4122.14    369.07 o 
  11  22   2     2856.49     2202.24    292.09 o 
  12  22   2    10672.87    10832.71    524.74 o 
  13  22   2     4964.06     4271.18    371.62 o 
  14  22   2     3724.45     3866.09    376.75 o 
  15  22   2    10907.13    11679.38    610.92 o 
   1  23   2      746.70     1111.62    358.31 o 
   2  23   2     5000.84     4469.59    512.34 o 
   3  23   2     2645.42     2380.31    351.13 o 
   4  23   2     2018.31     1596.54    287.06 o 
   5  23   2     7945.43     8216.42    520.89 o 
   6  23   2      586.04     1435.74    319.29 o 
   7  23   2     3141.70     2638.14    308.87 o 
   8  23   2       87.72     1086.17    394.96 o 
   9  23   2     1150.09     1474.85    319.64 o 
  10  23   2      164.27     1124.06    402.02 o 
  11  23   2     7568.85     6337.79    404.95 o 
  12  23   2      255.11      931.82    368.69 o 
   0  24   2      429.39     1099.78    522.97 o 
   1  24   2      224.73     1206.36    370.94 o 
   2  24   2        9.23      615.94    384.07 o 
   3  24   2     1689.67     1787.76    324.82 o 
   4  24   2     1338.44     2085.35    386.09 o 
   5  24   2     1474.82     1576.54    334.42 o 
   6  24   2      838.51     1372.54    411.35 o 
   7  24   2     1479.05     1484.16    335.16 o 
   8  24   2     7075.58     7122.82    559.95 o 
   9  24   2     2799.78     2732.82    386.16 o 
   1  25   2     1664.57     1483.66    331.09 o 
   2  25   2        4.12      661.80    415.01 o 
   3  25   2      117.32     1207.61    392.96 o 
   4  25   2       92.37      634.32    414.46 o 
   1   0   3    11677.87    15642.74    587.27 o 
   2   0   3   120868.88   120274.89    991.97 o 
   3   0   3     6435.77     7800.78    201.26 o 
   5   0   3    67358.25    68378.78    497.84 o 
   6   0   3    74408.16    77444.16    557.89 o 
   7   0   3   119101.58   119193.08   1035.05 o 
   8   0   3     3743.86     4551.05    225.63 o 
   9   0   3    58419.94    58192.09    394.29 o 
  10   0   3    17584.51    17974.58    486.23 o 
  11   0   3      990.43      870.59    133.39 o 
  12   0   3    16356.37    15167.97    414.92 o 
  13   0   3      900.61     1182.00    410.05 o 
  14   0   3   156370.72   156966.16   1318.23 o 
  15   0   3      154.12     1180.04    290.28 o 
  16   0   3     1074.01     1359.11    220.14 o 
  17   0   3    28786.63    28197.96    560.71 o 
  18   0   3     7674.20     7735.39    377.27 o 
  19   0   3    28049.10    27289.68    543.81 o 
  20   0   3     9141.79     9347.07    430.14 o 
  21   0   3     9678.66    10170.34    564.75 o 
  22   0   3    58070.80    59175.43   1698.95 o 
  23   0   3      143.36     1404.86    456.65 o 
  24   0   3    23107.61    21825.58    705.01 o 
  25   0   3     1312.91     1136.10    347.25 o 
  26   0   3     1503.44     1465.21    409.61 o 
  27   0   3       94.78      980.04    532.77 o 
  28   0   3    11739.58    11926.17    676.11 o 
  29   0   3      735.56     1266.13    483.94 o 
  30   0   3    17106.69    16757.42    863.32 o 
   0   1   3    63710.45    80647.45    368.13 o 
   1   1   3     7730.41    10404.12    715.82 o 
   2   1   3   172793.27   174347.81    483.50 o 
   3   1   3    18963.21    20398.61    578.59 o 
   5   1   3     1245.32      637.41     74.62 o 
   6   1   3       16.63      160.89    120.77 o 
   7   1   3     3354.35     3733.74    117.74 o 
   8   1   3      407.58      606.96     91.77 o 
   9   1   3      724.21      603.33    107.77 o 
  10   1   3    72238.36    76229.80    343.03 o 
  11   1   3     1827.27     2056.47    192.33 o 
  12   1   3   174624.16   174727.45    719.47 o 
  13   1   3      242.12      836.39    191.10 o 
  14   1   3      991.02      815.36    145.92 o 
  15   1   3     3085.28     3032.83    182.00 o 
  16   1   3     2511.87     2437.13    185.99 o 
  17   1   3     4065.14     4389.39    222.69 o 
  18   1   3     9374.19     9328.19    275.47 o 
  19   1   3    17917.73    17131.12    556.89 o 
  20   1   3    31178.65    31073.09    454.28 o 
  21   1   3     8357.39     8605.31    426.09 o 
  22   1   3     1426.44     1433.67    228.49 o 
  23   1   3     8863.98     7998.62    384.36 o 
  24   1   3     8368.25     8127.45    385.28 o 
  25   1   3     3817.32     3486.07    298.23 o 
  26   1   3     2088.91     1939.76    295.47 o 
  27   1   3     7526.73     7467.22    396.53 o 
  28   1   3     9090.75     9222.91    424.32 o 
  29   1   3     8068.99     8511.86    427.56 o 
  30   1   3      535.65     1097.16    324.25 o 
   1   2   3    10246.53    11242.76    162.86 o 
   2   2   3     3756.76     5571.77    375.48 o 
   3   2   3    27339.96    34863.94    519.95 o 
   4   2   3    40301.79    42192.72    202.13 o 
   5   2   3      493.94      642.39     68.69 o 
   6   2   3      456.94      416.88     96.97 o 
   7   2   3    33403.23    33128.39    289.64 o 
   8   2   3      988.63      683.70     93.26 o 
   9   2   3     1254.94     1160.66     76.47 o 
  10   2   3     6660.85     5730.24    139.29 o 
  11   2   3       61.47      838.13    133.95 o 
  12   2   3     8817.46     8199.63    182.77 o 
  13   2   3      856.61      626.53    190.48 o 
  14   2   3    40009.95    40934.79    372.00 o 
  15   2   3     5496.55     5908.17    225.48 o 
  16   2   3        4.57      867.84    213.09 o 
  17   2   3     6786.83     6803.06    254.45 o 
  18   2   3     1734.33     1562.48    166.95 o 
  19   2   3     8682.24     8889.25    298.05 o 
  20   2   3     3873.67     3743.18    231.59 o 
  21   2   3     1095.98     1858.22    197.47 o 
  22   2   3    26164.74    27536.63    651.89 o 
  23   2   3      247.63     1013.36    320.32 o 
  24   2   3     6297.14     6746.29    372.23 o 
  25   2   3      843.86      951.65    291.66 o 
  26   2   3        4.66      999.98    307.92 o 
  27   2   3      751.95     1008.19    312.07 o 
  28   2   3     1391.79     1839.21    306.93 o 
  29   2   3      754.90     1257.30    350.41 o 
  30   2   3     4392.82     4476.58    351.00 o 
   3   3   3     1271.70     1543.75    132.05 o 
   4   3   3    36528.47    37651.30    254.97 o 
   5   3   3       68.00      444.14    106.88 o 
   6   3   3     5446.90     5090.25    119.00 o 
   7   3   3     1170.27      929.71     78.37 o 
   8   3   3     4517.26     4691.95    156.67 o 
   9   3   3      950.93     1062.81     88.39 o 
  10   3   3        2.51      412.85    122.34 o 
  11   3   3     6457.11     7384.85    169.70 o 
  12   3   3       11.96      619.20    153.11 o 
  13   3   3     2189.07     1943.87    149.97 o 
  14   3   3      353.24     1172.53    188.07 o 
  15   3   3       80.62      659.17    151.05 o 
  16   3   3       32.30      944.51    259.98 o 
  17   3   3     8729.58     9642.85    296.42 o 
  18   3   3     1332.32     1191.17    160.20 o 
  19   3   3     4617.81     4129.03    237.95 o 
  20   3   3      801.33      955.14    200.58 o 
  21   3   3     1488.33     1534.92    213.23 o 
  22   3   3      187.32      358.24    282.10 o 
  23   3   3     2435.17     1969.97    244.47 o 
  24   3   3       98.06      893.14    272.47 o 
  25   3   3       10.29      253.55    282.93 o 
  26   3   3      809.00     1419.56    299.79 o 
  27   3   3     1504.30     1798.03    274.15 o 
  28   3   3      534.00     1427.51    318.69 o 
  29   3   3     2882.98     2879.45    400.10 o 
  30   3   3      395.08     1115.25    325.43 o 
   1   4   3    11246.79    11083.20    158.32 o 
   2   4   3     1618.60     1489.47    100.01 o 
   3   4   3        1.80      140.62    105.70 o 
   4   4   3     8183.46     8172.13    133.63 o 
   5   4   3       60.92      629.47     81.95 o 
   6   4   3     4033.21     4012.46    119.71 o 
   7   4   3    41650.11    40357.26    296.94 o 
   8   4   3     2724.10     2908.70    112.08 o 
   9   4   3     6003.79     5901.94    148.81 o 
  10   4   3     4657.76     4993.83    161.75 o 
  11   4   3      128.44      433.16    126.96 o 
  12   4   3     1160.68     1027.64    128.94 o 
  13   4   3     2939.52     2809.83    167.41 o 
  14   4   3    12090.74    11660.30    252.99 o 
  15   4   3     3682.80     3289.96    190.47 o 
  16   4   3      338.03      926.19    139.58 o 
  17   4   3      631.76     1084.67    199.95 o 
  18   4   3       66.20      953.48    210.07 o 
  19   4   3    12992.06    11203.02    314.24 o 
  20   4   3      177.53      719.97    267.92 o 
  21   4   3     7857.20     7546.59    325.85 o 
  22   4   3     3211.35     3029.46    274.40 o 
  23   4   3      909.23      849.16    274.02 o 
  24   4   3     1558.06     1222.49    221.08 o 
  25   4   3     1418.97     1692.29    254.68 o 
  26   4   3      124.86      919.77    313.39 o 
  27   4   3        0.16      766.53    310.93 o 
  28   4   3      473.50      957.86    351.47 o 
  29   4   3        8.65      531.19    327.41 o 
   0   5   3    10075.22     8895.45    175.06 o 
   1   5   3      107.43      336.22    113.65 o 
   2   5   3    36825.48    35887.09    269.59 o 
   3   5   3       24.89      524.13    151.07 o 
   4   5   3    68216.91    68156.04    386.75 o 
   5   5   3    11682.46    11577.20    167.51 o 
   6   5   3    12380.12    12730.45    168.09 o 
   7   5   3     2365.83     2066.32    175.86 o 
   8   5   3     5196.29     5470.85    154.74 o 
   9   5   3      864.01      738.25     94.58 o 
  10   5   3      136.76      460.99    146.56 o 
  11   5   3     5082.48     4790.20    180.82 o 
  12   5   3    51362.14    46553.14    480.38 o 
  13   5   3    10322.66    10102.20    266.92 o 
  14   5   3     7643.34     7441.65    236.18 o 
  15   5   3     1674.22     2148.66    175.57 o 
  16   5   3      766.81     1389.94    187.58 o 
  17   5   3     2483.96     2566.24    201.56 o 
  18   5   3     4800.71     4312.17    241.88 o 
  19   5   3     2779.93     2897.02    304.23 o 
  20   5   3     5348.36     5217.67    291.36 o 
  21   5   3    10527.08    10003.41    364.99 o 
  22   5   3     2676.24     2679.29    237.85 o 
  23   5   3     6711.57     6585.14    356.66 o 
  24   5   3     3418.06     3605.93    368.15 o 
  25   5   3     1363.58     1812.81    306.93 o 
  26   5   3      867.65     1603.45    307.61 o 
  27   5   3     2489.78     1981.73    251.68 o 
  28   5   3     4167.71     4118.78    333.60 o 
  29   5   3     4063.04     4175.24    348.00 o 
   1   6   3    48507.68    48865.19    286.91 o 
   2   6   3   123338.42   124296.97    451.05 o 
   3   6   3    14052.49    12844.39    194.70 o 
   4   6   3        8.37      167.07     98.50 o 
   5   6   3     4562.72     5359.45    118.41 o 
   6   6   3    47270.41    48558.40    292.21 o 
   7   6   3    39108.60    39171.77    249.36 o 
   8   6   3     9206.46     8021.66    182.59 o 
   9   6   3    18568.98    19124.48    249.42 o 
  10   6   3    24777.97    26436.87    276.15 o 
  11   6   3     6384.74     5384.21    189.53 o 
  12   6   3     6706.24     7178.89    252.57 o 
  13   6   3    23343.60    22076.38    301.58 o 
  14   6   3    58678.08    57720.81    416.71 o 
  15   6   3     6196.02     5916.42    236.10 o 
  16   6   3      897.25     1301.52    163.23 o 
  17   6   3    12196.59    11180.53    295.98 o 
  18   6   3     2618.80     2044.09    189.01 o 
  19   6   3     8115.77     7464.69    305.19 o 
  20   6   3     4560.72     4878.11    277.43 o 
  21   6   3     3350.40     2843.11    234.30 o 
  22   6   3    46971.77    45130.05    553.79 o 
  23   6   3     3118.63     2946.80    252.13 o 
  24   6   3    13632.33    13935.09    506.76 o 
  25   6   3      642.66     1336.70    284.54 o 
  26   6   3      332.43     1304.43    305.39 o 
  27   6   3      108.48      687.52    348.32 o 
  28   6   3     6444.60     7013.49    394.28 o 
  29   6   3       20.72     1300.38    376.74 o 
   0   7   3    75786.72    79836.45    562.53 o 
   1   7   3     1353.38     1422.91     91.64 o 
   2   7   3    19960.01    20108.93    133.52 o 
   3   7   3     6042.85     6316.05    192.07 o 
   4   7   3   284535.75   290914.63   1218.87 o 
   5   7   3     1588.46     1207.29    129.51 o 
   6   7   3    38599.51    38634.20    231.32 o 
   7   7   3     3927.22     4455.61    203.42 o 
   8   7   3    10916.70    11627.37    185.78 o 
   9   7   3    10147.20    11152.38    216.94 o 
  10   7   3     1453.43     1979.19    145.19 o 
  11   7   3     7394.02     6386.10    204.76 o 
  12   7   3   128761.01   125317.60    718.65 o 
  13   7   3     1166.40     1488.22    187.84 o 
  14   7   3    27846.40    27341.03    462.51 o 
  15   7   3    20186.37    21149.32    351.61 o 
  16   7   3     5964.05     6481.74    266.49 o 
  17   7   3     9646.81     8848.81    286.06 o 
  18   7   3     1857.52     1852.70    191.92 o 
  19   7   3     5185.62     5453.64    262.76 o 
  20   7   3    17349.21    16662.53    390.45 o 
  21   7   3     3732.59     3575.42    306.71 o 
  22   7   3     3609.66     3626.65    365.40 o 
  23   7   3      627.21     1342.99    281.61 o 
  24   7   3     6258.37     7062.03    487.84 o 
  25   7   3     2858.71     2678.38    271.92 o 
  26   7   3      434.39     1237.63    333.53 o 
  27   7   3    14488.21    15480.11    780.86 o 
  28   7   3     9162.25     8908.57    457.04 o 
  29   7   3    12220.91    12250.72    528.98 o 
   1   8   3    12271.35    12448.26    193.99 o 
   2   8   3   101228.77    98353.60    508.02 o 
   3   8   3    23138.83    23098.12    303.71 o 
   4   8   3     2059.81     2288.07    142.26 o 
   5   8   3     3635.97     4107.20    175.72 o 
   6   8   3    66010.48    65658.55    562.36 o 
   7   8   3    11330.37    10884.16    175.59 o 
   8   8   3    39612.96    38394.72    275.55 o 
   9   8   3     8534.06     8341.76    174.79 o 
  10   8   3     6396.33     6193.62    207.75 o 
  11   8   3    15395.87    15793.06    263.80 o 
  12   8   3     4277.88     4554.87    206.64 o 
  13   8   3     8219.50     7747.21    232.72 o 
  14   8   3    33321.86    34450.45    451.17 o 
  15   8   3    13270.83    12787.70    418.25 o 
  16   8   3     3961.33     3589.27    225.42 o 
  17   8   3     8641.43     8118.05    289.90 o 
  18   8   3      323.18      826.19    231.81 o 
  19   8   3     2666.75     2602.94    203.38 o 
  20   8   3    12127.71    12826.80    381.29 o 
  21   8   3     6127.87     6531.71    320.23 o 
  22   8   3    43971.76    43244.44    556.46 o 
  23   8   3     3362.12     3104.91    311.29 o 
  24   8   3     4490.69     4185.08    315.14 o 
  25   8   3       47.43      642.22    380.14 o 
  26   8   3       86.00      514.14    365.52 o 
  27   8   3      871.85     2066.14    415.94 o 
  28   8   3     7462.32     6557.34    448.70 o 
   0   9   3    38012.16    40143.86    483.42 o 
   1   9   3      345.62      557.67    165.77 o 
   2   9   3    10741.61    10876.88    222.14 o 
   3   9   3     1242.33     1221.61    136.30 o 
   4   9   3    64802.32    63669.82    509.92 o 
   5   9   3        2.21      359.64    184.68 o 
   6   9   3     4473.39     4308.89    187.69 o 
   7   9   3      464.81      845.69    196.91 o 
   8   9   3    16215.30    16161.43    187.43 o 
   9   9   3      314.43      795.42    112.81 o 
  10   9   3     1525.58     1442.96    137.09 o 
  11   9   3      694.20      674.78    163.66 o 
  12   9   3    51980.86    52489.48    424.75 o 
  13   9   3     1275.13     1553.48    214.19 o 
  14   9   3     8942.79     9012.43    278.97 o 
  15   9   3     1030.27      984.42    215.11 o 
  16   9   3     8787.33     8711.46    323.59 o 
  17   9   3     1005.55     1199.88    215.20 o 
  18   9   3      541.32     1175.12    210.42 o 
  19   9   3     2689.09     2265.82    207.89 o 
  20   9   3    13213.43    12222.69    383.83 o 
  21   9   3     2109.17     1813.46    210.89 o 
  22   9   3      830.99     1300.51    286.68 o 
  23   9   3      771.65     1163.07    318.45 o 
  24   9   3     3888.97     4214.02    474.60 o 
  25   9   3     1842.23     1656.93    253.09 o 
  26   9   3       43.29      795.97    359.64 o 
  27   9   3     2886.47     2936.03    314.32 o 
  28   9   3     4093.56     4492.21    451.61 o 
   1  10   3      334.73      523.64     88.03 o 
   2  10   3     2690.92     2820.51    155.48 o 
   3  10   3     3326.28     3532.69    180.97 o 
   4  10   3      465.89      775.15    182.09 o 
   5  10   3      767.91      687.88    147.49 o 
   6  10   3    27560.47    26216.03    343.42 o 
   7  10   3      992.76     1015.02    134.98 o 
   8  10   3     3571.89     3814.38    212.59 o 
   9  10   3     4835.16     4593.72    158.50 o 
  10  10   3     7927.01     7945.13    237.63 o 
  11  10   3      187.11      668.83    158.76 o 
  12  10   3        6.77      584.01    247.29 o 
  13  10   3     2136.22     2411.13    188.22 o 
  14  10   3     5629.05     5736.19    267.25 o 
  15  10   3     1510.02     1463.11    188.01 o 
  16  10   3        5.93      339.87    214.69 o 
  17  10   3      582.69      926.56    166.08 o 
  18  10   3    13637.36    13249.00    373.38 o 
  19  10   3     2539.06     2332.73    267.29 o 
  20  10   3       15.84      592.63    323.13 o 
  21  10   3     2256.64     2090.90    239.26 o 
  22  10   3     4896.38     4707.67    318.94 o 
  23  10   3      562.57     1215.72    303.30 o 
  24  10   3      234.69      505.02    324.06 o 
  25  10   3     1228.79     1175.36    278.09 o 
  26  10   3     1945.47     1523.59    280.31 o 
  27  10   3     1796.11     1653.85    287.63 o 
   0  11   3      256.04      439.35    173.71 o 
   1  11   3      373.23      420.60    117.88 o 
   2  11   3     3757.12     3146.91    170.15 o 
   3  11   3     1713.25     1566.63    145.39 o 
   4  11   3     3917.42     3855.78    187.70 o 
   5  11   3      305.70      618.61    188.07 o 
   6  11   3     3778.57     3340.40    204.85 o 
   7  11   3      210.14      840.35    212.52 o 
   8  11   3    11997.50    11999.66    292.23 o 
   9  11   3     2145.22     2066.31    193.69 o 
  10  11   3     2421.26     2713.16    123.43 o 
  11  11   3     8066.26     8009.29    278.69 o 
  12  11   3     1039.78     1196.04    141.19 o 
  13  11   3       47.44      432.72    186.36 o 
  14  11   3       42.13      475.10    210.61 o 
  15  11   3     4963.53     4386.69    291.83 o 
  16  11   3      370.37      724.08    271.52 o 
  17  11   3     2145.88     1967.27    212.24 o 
  18  11   3     3047.13     2839.50    238.32 o 
  19  11   3     7877.53     8051.49    331.20 o 
  20  11   3      347.29     1537.13    334.17 o 
  21  11   3       10.23      953.46    349.23 o 
  22  11   3     4111.98     4120.75    350.93 o 
  23  11   3      516.03      980.80    308.26 o 
  24  11   3        8.60     1377.57    371.35 o 
  25  11   3      129.76      717.11    316.15 o 
  26  11   3       40.47     1072.44    338.60 o 
  27  11   3     2414.98     1914.99    266.89 o 
   1  12   3     5457.42     5669.86    139.22 o 
   2  12   3      869.71      764.47    182.73 o 
   3  12   3    10158.95     9984.97    305.51 o 
   4  12   3     4202.29     4295.67    220.25 o 
   5  12   3     6745.56     7388.73    258.87 o 
   6  12   3     1812.22     2393.58    202.45 o 
   7  12   3     9880.77    10365.09    289.70 o 
   8  12   3     1628.54     1178.86    171.37 o 
   9  12   3     2584.75     2924.07    212.75 o 
  10  12   3        0.83      839.26    276.29 o 
  11  12   3      527.80      898.78    176.28 o 
  12  12   3     2915.08     2769.13    215.80 o 
  13  12   3     5540.82     5176.68    272.22 o 
  14  12   3    15592.72    15522.65    375.15 o 
  15  12   3     4730.26     4508.76    277.63 o 
  16  12   3        9.38      677.55    294.63 o 
  17  12   3    11673.88    10650.11    418.85 o 
  18  12   3      614.22      722.70    277.07 o 
  19  12   3     1843.30     1651.55    222.64 o 
  20  12   3     5630.95     5329.48    364.19 o 
  21  12   3      491.94     1385.08    289.19 o 
  22  12   3    12327.90    13377.63    477.60 o 
  23  12   3       10.37     1182.57    369.44 o 
  24  12   3     7542.19     7708.05    427.25 o 
  25  12   3      919.15     1204.46    315.16 o 
  26  12   3      374.58      811.29    342.60 o 
   0  13   3     4776.24     5062.96    259.60 o 
   1  13   3      400.31      937.37    148.76 o 
   2  13   3    35436.91    34166.96    395.45 o 
   3  13   3      423.80      874.50    168.42 o 
   4  13   3    35483.16    35780.59    567.42 o 
   5  13   3     5732.41     5794.39    335.16 o 
   6  13   3     2144.13     2118.84    197.65 o 
   7  13   3      104.56      708.85    235.12 o 
   8  13   3        4.16      907.94    259.76 o 
   9  13   3      959.80     1238.66    199.19 o 
  10  13   3    16439.50    17019.02    364.54 o 
  11  13   3      956.86     1510.89    227.45 o 
  12  13   3    57715.29    57746.03    553.24 o 
  13  13   3      102.33      759.94    227.60 o 
  14  13   3     1761.47     1800.69    220.22 o 
  15  13   3      165.79      388.06    265.61 o 
  16  13   3      225.14      983.93    287.01 o 
  17  13   3     1376.85     1416.27    219.66 o 
  18  13   3     3332.49     3552.50    279.46 o 
  19  13   3     7612.15     7307.58    339.33 o 
  20  13   3    11246.42    11582.06    445.60 o 
  21  13   3     4822.88     4643.82    323.17 o 
  22  13   3      275.17     1042.92    378.77 o 
  23  13   3     3482.82     3114.46    321.87 o 
  24  13   3     1928.97     2282.27    296.74 o 
  25  13   3     1943.41     1680.04    288.79 o 
   1  14   3      122.19      744.92    177.59 o 
   2  14   3     4703.88     4371.73    215.54 o 
   3  14   3     3262.13     2796.56    192.83 o 
   4  14   3     3973.05     3949.89    257.17 o 
   5  14   3     7621.11     8640.08    296.62 o 
   6  14   3     6616.21     6638.04    272.27 o 
   7  14   3    21300.66    21246.37    453.92 o 
   8  14   3     1407.65     1660.73    201.94 o 
   9  14   3    17675.95    17952.27    380.48 o 
  10  14   3     3532.47     2894.34    233.03 o 
  11  14   3     1849.92     2021.23    236.96 o 
  12  14   3     9319.17     9372.27    317.73 o 
  13  14   3        7.13      704.40    289.69 o 
  14  14   3    43267.20    42566.59    533.29 o 
  15  14   3      418.38     1085.85    282.83 o 
  16  14   3      252.83     1039.69    285.47 o 
  17  14   3     6792.06     6888.51    327.57 o 
  18  14   3     6955.12     7658.66    440.73 o 
  19  14   3    17421.13    16213.32    679.05 o 
  20  14   3     3067.03     2790.89    287.52 o 
  21  14   3     6216.37     5345.89    359.71 o 
  22  14   3    27922.35    28146.85    898.85 o 
  23  14   3      546.01     1456.53    396.45 o 
  24  14   3     8788.84     8523.90    425.91 o 
  25  14   3       53.27     1031.94    407.07 o 
   0  15   3     7952.56     7962.02    304.79 o 
   1  15   3     3007.09     3041.12    296.52 o 
   2  15   3    16497.05    15803.57    319.67 o 
   3  15   3      663.57     1051.75    235.55 o 
   4  15   3    17533.32    18153.26    360.05 o 
   5  15   3      335.66     1066.49    233.20 o 
   6  15   3       81.85      983.55    294.19 o 
   7  15   3      770.65      988.33    181.70 o 
   8  15   3     2080.03     1659.45    195.52 o 
   9  15   3     1410.77     1485.32    212.26 o 
  10  15   3    32320.92    32496.52    492.69 o 
  11  15   3      774.41     1806.62    296.18 o 
  12  15   3    59581.28    58349.05    782.19 o 
  13  15   3      616.00     1023.03    237.66 o 
  14  15   3     2312.83     2102.58    230.85 o 
  15  15   3      256.66      625.05    297.01 o 
  16  15   3     4573.84     4388.84    282.00 o 
  17  15   3     5310.69     5955.16    348.72 o 
  18  15   3     2722.32     2219.36    258.64 o 
  19  15   3     7403.22     6294.70    471.95 o 
  20  15   3    15622.10    15667.31    482.99 o 
  21  15   3     2013.13     1752.08    257.05 o 
  22  15   3      152.78     1468.86    381.33 o 
  23  15   3     2535.62     2347.77    315.29 o 
  24  15   3     3547.94     2417.91    433.37 o 
   1  16   3      908.51     1160.93    161.24 o 
   2  16   3    19243.02    18265.03    407.68 o 
   3  16   3      541.84      863.13    259.14 o 
   4  16   3      152.14      537.62    204.64 o 
   5  16   3     4975.61     4462.17    254.85 o 
   6  16   3    16333.19    16132.63    383.82 o 
   7  16   3     4439.24     4503.07    308.06 o 
   8  16   3      386.13      854.40    253.31 o 
   9  16   3      634.59     1574.07    252.64 o 
  10  16   3     4244.34     4448.17    257.50 o 
  11  16   3        4.17      792.04    260.49 o 
  12  16   3     2183.27     2483.27    231.82 o 
  13  16   3      170.09      569.40    270.73 o 
  14  16   3    13715.19    12789.11    373.10 o 
  15  16   3      962.65     1161.03    226.81 o 
  16  16   3      303.22     1103.79    285.56 o 
  17  16   3     3808.40     3980.52    309.92 o 
  18  16   3     6723.18     6488.71    435.31 o 
  19  16   3     1092.58     1514.90    248.33 o 
  20  16   3     1379.91     1446.11    293.80 o 
  21  16   3      156.81      429.83    340.16 o 
  22  16   3    13169.28    13341.27    522.62 o 
  23  16   3      253.24      552.50    424.38 o 
   0  17   3      439.13     1424.91    354.82 o 
   1  17   3        0.30      562.48    301.19 o 
   2  17   3       42.59      944.69    292.88 o 
   3  17   3     1504.39     1414.87    181.75 o 
   4  17   3     5633.18     5937.13    279.94 o 
   5  17   3       29.73      920.80    281.64 o 
   6  17   3      104.60      723.63    279.09 o 
   7  17   3        0.57      865.82    280.09 o 
   8  17   3     4657.22     4750.65    324.30 o 
   9  17   3     2203.56     2078.70    199.90 o 
  10  17   3      433.76     1047.05    223.62 o 
  11  17   3        0.13      410.68    271.19 o 
  12  17   3     1619.34     1366.46    195.79 o 
  13  17   3     6368.64     6576.10    313.54 o 
  14  17   3      308.07      920.67    245.79 o 
  15  17   3       41.57      698.92    277.83 o 
  16  17   3     1188.69     1394.50    215.36 o 
  17  17   3     2160.71     2509.35    286.51 o 
  18  17   3        0.23      832.10    350.03 o 
  19  17   3      556.62     1108.89    299.99 o 
  20  17   3     3011.69     2714.10    323.57 o 
  21  17   3     2396.12     1855.09    295.81 o 
  22  17   3      594.26     1157.36    360.27 o 
   1  18   3       31.20      528.07    290.56 o 
   2  18   3      834.53     1081.96    211.39 o 
   3  18   3      455.98     1139.11    304.56 o 
   4  18   3     1594.55     1641.23    223.13 o 
   5  18   3      655.51      845.33    196.65 o 
   6  18   3      165.44      553.99    243.46 o 
   7  18   3     9030.47     8580.18    349.25 o 
   8  18   3       14.27     1056.15    270.67 o 
   9  18   3     2721.64     2385.33    218.48 o 
  10  18   3        8.91      597.88    238.33 o 
  11  18   3      542.08      906.67    217.88 o 
  12  18   3      217.53      616.07    231.71 o 
  13  18   3       38.93      185.38    277.54 o 
  14  18   3     2479.58     2575.81    260.66 o 
  15  18   3     1508.14     1777.35    259.36 o 
  16  18   3      912.87      655.65    263.58 o 
  17  18   3      749.29     1164.78    264.70 o 
  18  18   3     1871.54     1478.19    265.00 o 
  19  18   3     5892.49     5961.98    420.65 o 
  20  18   3        3.17      887.51    349.98 o 
  21  18   3     2894.51     3519.50    547.19 o 
   0  19   3     6915.48     7068.30    471.99 o 
   1  19   3     1384.95     1097.11    228.75 o 
   2  19   3    15666.37    15261.64    511.61 o 
   3  19   3      123.54      331.55    242.36 o 
   4  19   3     8766.79     8126.74    346.12 o 
   5  19   3       60.78      472.40    302.16 o 
   6  19   3     1210.20     1134.63    216.14 o 
   7  19   3      452.36      800.11    287.93 o 
   8  19   3     1195.38     1207.05    206.11 o 
   9  19   3       73.50      678.55    293.24 o 
  10  19   3     3367.32     3882.98    307.27 o 
  11  19   3      668.47     1268.94    319.14 o 
  12  19   3    16094.66    16007.58    616.12 o 
  13  19   3      408.63     1144.22    336.29 o 
  14  19   3     4315.48     4682.44    331.13 o 
  15  19   3      683.31     1174.63    291.13 o 
  16  19   3      166.59      736.59    298.87 o 
  17  19   3      147.81     1116.58    310.55 o 
  18  19   3      780.36     1440.20    332.42 o 
  19  19   3      649.07     1065.78    331.05 o 
   1  20   3     3448.95     3108.79    260.68 o 
   2  20   3    11972.11    11558.07    369.00 o 
   3  20   3     1558.92     1995.55    267.35 o 
   4  20   3      267.25     1129.44    323.47 o 
   5  20   3     4114.83     4083.00    368.50 o 
   6  20   3     9427.71     9658.21    472.77 o 
   7  20   3     3614.41     3513.84    315.33 o 
   8  20   3     4232.62     3861.50    327.62 o 
   9  20   3     2125.07     2744.43    305.95 o 
  10  20   3      644.62     1174.95    297.02 o 
  11  20   3     5128.49     5586.79    436.37 o 
  12  20   3     1485.70     1380.22    245.61 o 
  13  20   3     3664.65     3394.29    299.46 o 
  14  20   3     5791.97     6502.32    386.40 o 
  15  20   3     1445.30     1604.06    288.21 o 
  16  20   3      844.66      970.37    285.53 o 
  17  20   3     2907.81     2735.77    350.27 o 
  18  20   3       95.15      439.21    360.01 o 
   0  21   3     9336.55     9226.58    546.40 o 
   1  21   3     2331.37     2054.77    238.32 o 
   2  21   3     1410.34     1882.66    351.37 o 
   3  21   3     3396.99     2797.48    264.15 o 
   4  21   3    35606.09    36341.96    602.78 o 
   5  21   3     1457.00     1729.92    282.41 o 
   6  21   3     7418.90     7434.70    504.18 o 
   7  21   3      412.14      692.49    312.92 o 
   8  21   3     4090.08     4125.69    350.12 o 
   9  21   3     3239.83     3093.70    310.98 o 
  10  21   3       45.36      773.40    357.98 o 
  11  21   3     1549.03     1390.77    331.40 o 
  12  21   3    17914.75    18037.66    727.58 o 
  13  21   3      316.18      671.30    299.81 o 
  14  21   3     9529.49     9360.76    463.90 o 
  15  21   3     2891.13     2508.49    301.12 o 
  16  21   3      685.27      498.12    319.10 o 
   1  22   3      901.53     1795.43    409.70 o 
   2  22   3    27852.23    26810.68    566.98 o 
   3  22   3      390.51     1299.92    309.76 o 
   4  22   3     3074.08     2357.39    290.06 o 
   5  22   3      162.74      839.02    361.30 o 
   6  22   3    17919.00    19088.52    629.39 o 
   7  22   3     1265.38     1412.46    351.26 o 
   8  22   3     3305.13     2889.88    398.58 o 
   9  22   3     1928.57     1890.05    291.19 o 
  10  22   3     2073.50     2603.11    348.18 o 
  11  22   3     1644.44     1654.39    306.86 o 
  12  22   3      305.70     1020.52    417.11 o 
  13  22   3     1427.35     1770.45    294.84 o 
  14  22   3     7431.93     7727.84    578.81 o 
   0  23   3     7981.17     6482.54    595.21 o 
   1  23   3      436.90      948.24    373.88 o 
   2  23   3       56.07      541.01    392.93 o 
   3  23   3      224.55     1107.57    358.98 o 
   4  23   3    13887.88    14052.35    488.23 o 
   5  23   3       69.88      835.66    356.59 o 
   6  23   3      314.50     1504.92    329.87 o 
   7  23   3      644.66     1290.17    349.29 o 
   8  23   3     9138.74     9996.59    489.14 o 
   9  23   3     1889.24     1854.46    318.94 o 
  10  23   3        0.82      515.41    386.84 o 
  11  23   3      125.54      617.74    347.62 o 
   1  24   3       45.68      681.43    327.11 o 
   2  24   3     4617.79     3203.92    358.93 o 
   3  24   3      416.33     1705.47    410.57 o 
   4  24   3      880.72      712.34    326.09 o 
   5  24   3        8.65      340.95    448.85 o 
   6  24   3     6541.44     5883.65    441.06 o 
   7  24   3       33.31      925.13    416.32 o 
   8  24   3       40.84     1022.71    362.92 o 
   0   0   4    17504.04    20096.12    264.24 o 
   1   0   4      806.08      340.75     62.44 o 
   2   0   4   136588.95   133315.61    583.21 o 
   3   0   4    19092.96    20070.38    319.97 o 
   4   0   4     7084.95     7010.96    130.66 o 
   5   0   4        4.17      460.62    119.36 o 
   6   0   4     8603.42     7218.49    207.87 o 
   7   0   4     1129.11     1033.63    221.96 o 
   8   0   4    28226.66    29247.04    393.50 o 
   9   0   4    77609.16    80749.88    685.05 o 
  10   0   4    26367.98    27024.34    923.16 o 
  11   0   4    43472.22    41154.14    843.51 o 
  12   0   4    27148.37    23673.32    224.33 o 
  13   0   4    13816.98    11246.08    313.34 o 
  14   0   4     3444.02     2754.98    162.37 o 
  15   0   4      672.40      647.41    128.02 o 
  16   0   4     5973.66     5474.39    405.54 o 
  17   0   4    71984.67    72493.95    973.83 o 
  18   0   4     3521.90     2286.67    525.06 o 
  19   0   4    22374.17    22303.86    665.18 o 
  20   0   4     1776.20     1458.09    328.02 o 
  21   0   4     2047.78     2441.42    362.27 o 
  22   0   4     1662.84     1495.15    389.24 o 
  23   0   4      152.33      781.74    550.11 o 
  24   0   4     1532.47     1809.81    345.67 o 
  25   0   4    32414.30    33547.96    852.71 o 
  26   0   4        2.97      773.38    442.65 o 
  27   0   4    24925.42    23300.82    764.80 o 
  28   0   4     1664.50     2890.54    550.14 o 
  29   0   4     1829.40     2219.29    395.30 o 
   1   1   4    36637.95    35445.60    279.59 o 
   2   1   4    22628.08    21078.23    181.36 o 
   3   1   4    13559.49    14748.04    165.91 o 
   4   1   4    10847.08     9845.92    156.27 o 
   5   1   4    88416.57    89872.71    377.44 o 
   6   1   4    16581.10    16409.91    142.21 o 
   7   1   4   117219.52   116713.36    818.49 o 
   8   1   4    19941.43    18059.53    188.90 o 
   9   1   4    56498.97    55107.48    386.89 o 
  10   1   4      157.87      639.54    155.15 o 
  11   1   4     1475.87     1979.25    119.40 o 
  12   1   4    21689.28    22365.40    249.74 o 
  13   1   4      398.01      444.25    167.13 o 
  14   1   4    53933.34    52170.77    416.33 o 
  15   1   4    56666.16    56369.69    571.29 o 
  16   1   4     2709.33     3016.53    205.64 o 
  17   1   4    38182.87    38087.20    519.30 o 
  18   1   4      879.62     1332.01    191.63 o 
  19   1   4      999.82     1222.46    248.32 o 
  20   1   4      971.17     1248.54    206.42 o 
  21   1   4      750.04     1412.24    257.86 o 
  22   1   4    12144.25    12695.28    442.98 o 
  23   1   4    11971.76    12192.23    414.36 o 
  24   1   4     6666.61     6693.70    363.13 o 
  25   1   4     4852.49     5144.17    412.48 o 
  26   1   4       14.43      852.53    339.57 o 
  27   1   4     6551.96     6418.95    384.66 o 
  28   1   4      551.64     1459.51    288.38 o 
  29   1   4     4094.28     3186.07    325.99 o 
   0   2   4    48174.16    55157.24    483.59 o 
   1   2   4    16701.66    17043.44    121.16 o 
   2   2   4    61388.75    57802.25    339.63 o 
   3   2   4    13465.89    12698.58    118.18 o 
   4   2   4    53734.62    58067.66    312.10 o 
   5   2   4     7784.21     7054.91    120.04 o 
   6   2   4    18844.20    17670.28    186.52 o 
   7   2   4     1211.78     1297.43     94.89 o 
   8   2   4     1500.45     1348.22    102.13 o 
   9   2   4     5868.38     5972.36    175.11 o 
  10   2   4       37.53      367.40    165.28 o 
  11   2   4     4034.14     4003.56    183.90 o 
  12   2   4    33125.08    31824.78    326.00 o 
  13   2   4     1927.68     1812.79    127.51 o 
  14   2   4      473.37      446.97    113.92 o 
  15   2   4      933.08      997.29    103.14 o 
  16   2   4        0.46      732.74    172.25 o 
  17   2   4    22854.40    21796.07    312.02 o 
  18   2   4       77.52      824.23    263.15 o 
  19   2   4    17287.04    16112.75    431.90 o 
  20   2   4      118.54     1361.43    293.14 o 
  21   2   4      408.81     1280.48    320.84 o 
  22   2   4       59.75     1008.07    327.26 o 
  23   2   4        8.83      141.70    281.60 o 
  24   2   4     1259.78     1695.59    254.36 o 
  25   2   4     6701.06     7360.08    421.60 o 
  26   2   4      251.20      480.69    333.69 o 
  27   2   4     9154.14     9107.93    416.95 o 
  28   2   4      876.47     1416.12    285.09 o 
  29   2   4      633.92     1249.12    285.67 o 
   1   3   4      136.90      557.58    104.87 o 
   2   3   4     1693.79     1734.51     77.55 o 
   3   3   4     1005.58     1030.36     67.71 o 
   4   3   4     2221.15     2415.64    100.77 o 
   5   3   4     2396.76     2064.42     93.33 o 
   6   3   4     9250.53     8749.84    142.93 o 
   7   3   4      265.95      258.01    113.38 o 
   8   3   4       79.51      222.56     89.05 o 
   9   3   4     3683.54     3804.43    174.26 o 
  10   3   4     1819.78     2061.10    150.94 o 
  11   3   4      124.66      493.39    117.32 o 
  12   3   4      573.26      520.15    110.66 o 
  13   3   4      733.05      533.27    157.86 o 
  14   3   4     1671.90     1476.88    163.58 o 
  15   3   4     2586.37     2655.24    146.41 o 
  16   3   4      403.87      745.85    163.49 o 
  17   3   4      750.25     1187.03    173.26 o 
  18   3   4      200.14      819.66    264.36 o 
  19   3   4     1161.26     1405.21    207.38 o 
  20   3   4     1900.68     2096.57    225.55 o 
  21   3   4       30.42      477.01    287.41 o 
  22   3   4     2437.31     1966.94    226.54 o 
  23   3   4     1220.70     1146.47    250.26 o 
  24   3   4      324.02     1153.18    260.95 o 
  25   3   4      615.07      867.50    284.10 o 
  26   3   4       18.32      430.89    303.34 o 
  27   3   4      163.57      940.78    323.90 o 
  28   3   4       47.28     1192.09    298.66 o 
  29   3   4      350.61      777.51    309.83 o 
   0   4   4     6999.60     7049.82    198.46 o 
   1   4   4     1272.86     1804.93    100.76 o 
   2   4   4     7555.92     8059.07    143.20 o 
   3   4   4    22794.95    22190.94    189.30 o 
   4   4   4    29878.04    29775.16    241.41 o 
   5   4   4     2670.85     3171.98    126.80 o 
   6   4   4      535.54      528.95     76.60 o 
   7   4   4      429.38      474.44     98.00 o 
   8   4   4     1823.17     1530.87    128.52 o 
   9   4   4     7038.90     6496.99    155.12 o 
  10   4   4      939.65      902.17    110.80 o 
  11   4   4    17729.44    18207.50    206.33 o 
  12   4   4     4957.65     4893.14    155.45 o 
  13   4   4     1230.76     1154.08    107.08 o 
  14   4   4      171.40      889.86    136.52 o 
  15   4   4     4415.71     4614.04    242.80 o 
  16   4   4      974.49      898.13    144.93 o 
  17   4   4      127.76      544.26    191.08 o 
  18   4   4      525.55     1116.63    199.28 o 
  19   4   4     2251.24     1804.72    224.24 o 
  20   4   4     1255.30     1574.25    256.95 o 
  21   4   4       73.59      499.36    260.17 o 
  22   4   4      641.21      795.91    249.11 o 
  23   4   4      571.23      835.32    232.19 o 
  24   4   4      251.08     1174.68    295.60 o 
  25   4   4     2181.89     1616.74    230.16 o 
  26   4   4        9.82      706.90    270.97 o 
  27   4   4     2002.66     2053.54    298.99 o 
  28   4   4      164.11      801.53    256.28 o 
  29   4   4        1.40      512.18    315.29 o 
   1   5   4    28434.49    27981.64    208.95 o 
   2   5   4     7998.70     7384.96    203.69 o 
   3   5   4        4.06      880.96    154.20 o 
   4   5   4     9973.31     9195.17    183.48 o 
   5   5   4      569.70      564.72    106.91 o 
   6   5   4      977.28      873.78     97.00 o 
   7   5   4    41839.07    41490.59    342.58 o 
   8   5   4    31992.12    31725.35    267.80 o 
   9   5   4    45501.22    42371.57    408.01 o 
  10   5   4     2750.83     2731.65    137.20 o 
  11   5   4     1265.62     1127.21    101.37 o 
  12   5   4     3154.34     3380.08    174.91 o 
  13   5   4      317.39      745.05    173.19 o 
  14   5   4    16307.05    14914.32    274.75 o 
  15   5   4    13144.87    13105.16    425.83 o 
  16   5   4      158.96      710.07    240.26 o 
  17   5   4    16227.64    15803.82    368.42 o 
  18   5   4     2368.59     2441.10    224.42 o 
  19   5   4     1138.45     1460.90    219.95 o 
  20   5   4     3423.04     2972.54    248.82 o 
  21   5   4       22.77      549.56    267.46 o 
  22   5   4     2167.88     1713.79    230.02 o 
  23   5   4     1426.95     1828.21    231.23 o 
  24   5   4     7969.17     7362.98    377.38 o 
  25   5   4     3949.84     3763.92    356.38 o 
  26   5   4       10.00      815.28    315.90 o 
  27   5   4     2548.83     2181.25    261.95 o 
  28   5   4      863.21     1804.57    372.18 o 
  29   5   4     1834.43     1531.90    261.59 o 
   0   6   4      324.11      588.79    120.39 o 
   1   6   4    33831.70    31936.19    220.79 o 
   2   6   4    62081.50    61252.09    311.94 o 
   3   6   4    91113.71    93611.45    323.41 o 
   4   6   4    60524.01    61895.83    374.79 o 
   5   6   4       68.12      381.86    116.99 o 
   6   6   4    27426.69    28186.04    241.46 o 
   7   6   4    18947.71    19534.77    229.90 o 
   8   6   4     4241.77     3647.38    164.85 o 
   9   6   4     1778.67     2007.73    146.35 o 
  10   6   4     1457.53     1724.77    143.25 o 
  11   6   4    49105.07    49360.38    476.39 o 
  12   6   4    28054.46    25614.52    344.64 o 
  13   6   4      992.06      998.01    131.52 o 
  14   6   4     1086.50     1527.20    167.55 o 
  15   6   4      189.44      998.42    231.70 o 
  16   6   4      398.89      901.76    266.72 o 
  17   6   4    39206.12    37954.91    408.80 o 
  18   6   4      168.83      687.84    275.50 o 
  19   6   4    18286.37    17852.98    404.51 o 
  20   6   4      410.44     1258.49    332.54 o 
  21   6   4      969.51     1010.81    255.46 o 
  22   6   4      430.58     1221.47    280.67 o 
  23   6   4      153.29     1003.42    332.75 o 
  24   6   4      562.86     1320.24    284.51 o 
  25   6   4    12396.79    11658.42    429.25 o 
  26   6   4       64.90     1078.18    300.67 o 
  27   6   4    19794.99    20109.81    537.51 o 
  28   6   4      512.00     1385.47    341.91 o 
   1   7   4   189497.83   192515.53    435.72 o 
   2   7   4     4882.14     3785.06    117.64 o 
   3   7   4     5221.74     5713.43    138.68 o 
   4   7   4     4699.33     4439.09    115.95 o 
   5   7   4     8434.13     9482.79    142.03 o 
   6   7   4    19641.80    20255.88    207.58 o 
   7   7   4    29642.35    28969.95    220.02 o 
   8   7   4    23151.23    21623.33    330.12 o 
   9   7   4   152194.41   153290.19    860.18 o 
  10   7   4     7847.50     7799.13    274.08 o 
  11   7   4     7074.95     7705.96    218.95 o 
  12   7   4     6954.50     7445.82    240.56 o 
  13   7   4     1326.46     1343.72    148.69 o 
  14   7   4    43803.61    43691.12    586.07 o 
  15   7   4    25251.98    24100.07    505.14 o 
  16   7   4     4709.76     4708.05    235.08 o 
  17   7   4    22229.90    21833.53    359.20 o 
  18   7   4    13265.54    13627.97    481.72 o 
  19   7   4      342.37     1498.94    305.53 o 
  20   7   4     8824.34     8643.82    334.37 o 
  21   7   4       66.45     1012.59    348.69 o 
  22   7   4     4625.21     5001.99    306.14 o 
  23   7   4    13350.11    12375.69    421.44 o 
  24   7   4     4082.87     4012.16    304.25 o 
  25   7   4     6822.67     7242.20    617.16 o 
  26   7   4      128.36      595.66    347.32 o 
  27   7   4     4007.79     3493.81    328.16 o 
  28   7   4     1857.15     1841.69    292.64 o 
   0   8   4     1299.15     1369.89    162.55 o 
   1   8   4    82785.12    84521.70    515.22 o 
   2   8   4    39283.72    40653.21    307.59 o 
   3   8   4   131660.50   133623.34    746.81 o 
   4   8   4    72939.64    72189.83    624.79 o 
   5   8   4      133.37      574.53    184.36 o 
   6   8   4     7806.47     7327.05    129.48 o 
   7   8   4    25741.96    24461.10    254.04 o 
   8   8   4        9.84      193.71    147.14 o 
   9   8   4     2151.62     2205.29    156.37 o 
  10   8   4     1128.96     1454.70    145.51 o 
  11   8   4    18254.11    17703.17    359.58 o 
  12   8   4    38700.13    36871.73    514.05 o 
  13   8   4      560.27     1509.47    227.50 o 
  14   8   4     2030.99     2281.79    192.30 o 
  15   8   4      789.86     1302.52    219.02 o 
  16   8   4     3110.98     3290.74    209.16 o 
  17   8   4    38678.25    37837.85    490.76 o 
  18   8   4     1363.81     1682.93    226.01 o 
  19   8   4    40865.97    39484.39    577.15 o 
  20   8   4      169.87     1281.14    311.73 o 
  21   8   4      164.03      520.73    309.21 o 
  22   8   4      455.53      966.08    315.42 o 
  23   8   4      495.71     2010.78    333.37 o 
  24   8   4     1400.18     1979.30    305.43 o 
  25   8   4    16136.63    17458.04    552.22 o 
  26   8   4       77.92     1138.44    499.04 o 
  27   8   4    21289.89    21572.17    798.50 o 
  28   8   4      554.11     1621.21    401.95 o 
   1   9   4    29957.54    28263.76    286.83 o 
   2   9   4     5232.51     4982.66    166.17 o 
   3   9   4     2018.83     1922.18    177.18 o 
   4   9   4      459.34      952.78    181.49 o 
   5   9   4     7795.47     7589.33    290.58 o 
   6   9   4     4309.65     3390.64    201.92 o 
   7   9   4    58387.69    57084.14    429.20 o 
   8   9   4     9606.00     9588.44    136.60 o 
   9   9   4    48490.41    48857.48    287.51 o 
  10   9   4     1394.64     1178.46    112.59 o 
  11   9   4     2023.56     2100.80    163.85 o 
  12   9   4     5829.18     6303.48    245.74 o 
  13   9   4     7428.32     7543.83    259.03 o 
  14   9   4     1320.02     1428.10    167.05 o 
  15   9   4     7255.78     7032.25    255.80 o 
  16   9   4      398.41     1125.32    265.76 o 
  17   9   4    14450.95    13933.93    329.92 o 
  18   9   4       48.29      788.09    259.16 o 
  19   9   4      114.99      500.80    257.85 o 
  20   9   4     2271.98     2430.91    247.02 o 
  21   9   4        0.61      718.03    294.98 o 
  22   9   4     3753.14     3946.89    321.09 o 
  23   9   4     5830.93     6385.36    502.37 o 
  24   9   4      531.35     1217.49    329.82 o 
  25   9   4      922.76     1478.95    357.77 o 
  26   9   4      175.40     1116.00    374.57 o 
  27   9   4     3911.98     3492.78    371.64 o 
   0  10   4      556.44      432.83    210.07 o 
   1  10   4      515.71      403.09     85.34 o 
   2  10   4      197.64      137.13    190.00 o 
   3  10   4      132.05      348.63    182.82 o 
   4  10   4    12440.68    11625.35    259.68 o 
   5  10   4    10726.64    10346.92    247.39 o 
   6  10   4      459.12      858.93    194.41 o 
   7  10   4     6199.07     5644.79    219.90 o 
   8  10   4     3653.61     3772.45    209.48 o 
   9  10   4     7871.63     7138.83    258.27 o 
  10  10   4      815.80      899.34    135.95 o 
  11  10   4     3516.24     3393.34    174.06 o 
  12  10   4      901.29      903.33    154.03 o 
  13  10   4     2901.06     2927.90    193.53 o 
  14  10   4      630.74      768.31    186.64 o 
  15  10   4     3725.38     3197.91    218.00 o 
  16  10   4        5.54      532.61    250.56 o 
  17  10   4     1190.53     1407.74    189.17 o 
  18  10   4        8.51      720.14    297.26 o 
  19  10   4     1665.80     1698.32    230.55 o 
  20  10   4      838.55     1299.54    263.23 o 
  21  10   4     2292.84     2054.35    254.62 o 
  22  10   4     2068.46     2193.54    306.27 o 
  23  10   4      543.91     1402.28    353.21 o 
  24  10   4      509.93      979.37    275.16 o 
  25  10   4     2011.67     2235.72    305.81 o 
  26  10   4      676.70     1123.18    308.04 o 
  27  10   4     1008.01     1106.67    306.89 o 
   1  11   4     8487.06     8144.75    227.25 o 
   2  11   4     1277.08     1376.08    154.18 o 
   3  11   4    12655.79    12443.04    257.49 o 
   4  11   4      604.81      568.85    156.85 o 
   5  11   4     1677.23     1833.50    234.22 o 
   6  11   4        4.11      757.90    209.83 o 
   7  11   4     5987.80     5735.61    247.27 o 
   8  11   4     1037.20      796.18    152.23 o 
   9  11   4     2368.39     2707.58    198.03 o 
  10  11   4      115.36      690.74    243.62 o 
  11  11   4    23419.14    23178.41    393.50 o 
  12  11   4      376.82      644.60    217.42 o 
  13  11   4     5176.19     4578.50    258.30 o 
  14  11   4     1234.97     1135.61    180.88 o 
  15  11   4     2115.96     1596.02    207.24 o 
  16  11   4       20.24      816.73    238.86 o 
  17  11   4      209.39      650.57    301.70 o 
  18  11   4     1992.86     1616.72    270.99 o 
  19  11   4        7.14      329.55    269.80 o 
  20  11   4       38.28      590.56    277.86 o 
  21  11   4     2633.40     1805.75    243.82 o 
  22  11   4       37.74      916.75    285.41 o 
  23  11   4      165.38      834.84    312.95 o 
  24  11   4     2253.99     2229.97    350.69 o 
  25  11   4       98.71      557.86    337.33 o 
  26  11   4       17.91     1112.46    313.08 o 
   0  12   4     3975.86     4000.00    227.08 o 
   1  12   4     1349.49     1560.56     95.87 o 
   2  12   4    32100.15    32029.48    457.02 o 
   3  12   4     1284.58     1387.30    163.07 o 
   4  12   4     5591.19     6202.61    245.99 o 
   5  12   4     3032.34     2919.63    202.79 o 
   6  12   4     6890.41     7228.69    259.56 o 
   7  12   4      312.21      780.39    228.58 o 
   8  12   4     5886.78     5304.38    247.92 o 
   9  12   4      236.06      658.71    228.27 o 
  10  12   4      235.06      852.06    233.94 o 
  11  12   4      576.95     1217.37    251.04 o 
  12  12   4     5879.24     5389.87    259.23 o 
  13  12   4     1501.32     1073.82    185.84 o 
  14  12   4     1524.02     1703.50    254.54 o 
  15  12   4     5221.42     5274.32    320.25 o 
  16  12   4       24.45      659.94    277.83 o 
  17  12   4    17048.25    17634.32    533.38 o 
  18  12   4      541.22      710.77    327.94 o 
  19  12   4     5729.74     5979.23    396.54 o 
  20  12   4     1153.79     1291.52    283.16 o 
  21  12   4     4070.63     4231.47    402.51 o 
  22  12   4     2053.15     2164.64    274.62 o 
  23  12   4      253.82      884.33    354.99 o 
  24  12   4        0.14      302.11    303.21 o 
  25  12   4     3912.77     3488.82    323.67 o 
  26  12   4       93.66      774.20    350.68 o 
   1  13   4     5710.17     5776.90    253.74 o 
   2  13   4     1492.63     1494.46    165.96 o 
   3  13   4     3118.93     2722.30    200.92 o 
   4  13   4     9774.74    10001.61    280.55 o 
   5  13   4    29660.68    28306.97    384.67 o 
   6  13   4     8949.28     9278.74    305.91 o 
   7  13   4    42630.49    42344.80    453.68 o 
   8  13   4     9333.08     9220.51    314.36 o 
   9  13   4    27045.64    26571.40    398.81 o 
  10  13   4     1434.22     1423.77    210.16 o 
  11  13   4      309.21     1027.88    262.16 o 
  12  13   4    12318.54    11751.16    344.54 o 
  13  13   4       41.25      707.36    297.58 o 
  14  13   4    28239.71    28222.99    640.44 o 
  15  13   4    22243.11    21632.28    418.47 o 
  16  13   4     2839.61     2802.55    249.18 o 
  17  13   4    15195.55    14788.91    434.28 o 
  18  13   4     2460.55     2577.23    272.06 o 
  19  13   4     1202.20     1405.23    260.66 o 
  20  13   4     2609.08     2526.28    281.58 o 
  21  13   4      863.32     1459.49    269.98 o 
  22  13   4    10352.65    11056.36    489.10 o 
  23  13   4     8407.78     8178.26    537.47 o 
  24  13   4     3723.13     4116.24    368.49 o 
  25  13   4     2253.64     1955.47    300.18 o 
   0  14   4    38566.87    39338.41    607.50 o 
   1  14   4     4100.45     4541.29    229.79 o 
   2  14   4    37178.01    36166.07    487.47 o 
   3  14   4      519.30     1152.13    172.03 o 
   4  14   4    26034.80    25499.20    509.97 o 
   5  14   4     6191.77     5699.27    258.33 o 
   6  14   4     5206.44     5104.04    254.36 o 
   7  14   4        2.66      735.05    308.25 o 
   8  14   4     2073.61     2008.31    218.29 o 
   9  14   4    15187.62    15024.11    361.59 o 
  10  14   4    11667.96    10689.96    331.77 o 
  11  14   4     8638.19     8306.82    314.78 o 
  12  14   4    23706.55    21222.66    455.96 o 
  13  14   4     5533.56     5745.57    289.40 o 
  14  14   4      808.91      962.60    268.45 o 
  15  14   4        6.43      448.00    275.56 o 
  16  14   4     1640.80     1710.46    221.31 o 
  17  14   4    20390.54    20323.81    480.27 o 
  18  14   4        3.30      853.40    373.51 o 
  19  14   4    16797.06    17651.30    489.18 o 
  20  14   4       69.89      735.41    332.86 o 
  21  14   4      135.00      920.78    330.65 o 
  22  14   4       47.66      931.26    384.45 o 
  23  14   4       87.92     1090.70    382.56 o 
  24  14   4     1742.31     1938.34    318.11 o 
   1  15   4     3399.14     3935.78    220.79 o 
   2  15   4     8358.19     8335.33    268.99 o 
   3  15   4     2379.84     2138.60    183.05 o 
   4  15   4       49.95      112.68    245.25 o 
   5  15   4    16975.09    16066.85    368.04 o 
   6  15   4     6673.80     6933.09    295.79 o 
   7  15   4    78489.77    76963.11   1034.00 o 
   8  15   4     2775.85     2973.64    233.28 o 
   9  15   4    14678.09    15184.46    368.46 o 
  10  15   4      889.61     1662.16    279.70 o 
  11  15   4     7107.60     6359.38    299.11 o 
  12  15   4     8857.59     8476.97    319.35 o 
  13  15   4     1041.20     1143.79    209.37 o 
  14  15   4     9514.48     9170.37    339.79 o 
  15  15   4    18842.56    18603.46    426.55 o 
  16  15   4     3094.17     2684.42    233.72 o 
  17  15   4    24484.52    23812.32    505.20 o 
  18  15   4     1195.12     1419.18    254.86 o 
  19  15   4      226.05      557.16    291.41 o 
  20  15   4      546.28     1700.01    324.71 o 
  21  15   4       13.38      886.16    300.57 o 
  22  15   4     5622.71     6098.46    423.58 o 
  23  15   4     5347.00     5562.54    403.56 o 
   0  16   4     3879.52     4123.28    357.83 o 
   1  16   4     1507.97     1414.68    207.51 o 
   2  16   4     5870.11     5650.95    299.47 o 
   3  16   4     6069.18     5627.50    364.01 o 
   4  16   4     7110.89     6703.82    272.76 o 
   5  16   4     2857.82     2810.42    229.47 o 
   6  16   4      741.30     1315.78    240.76 o 
   7  16   4     3779.69     3434.82    309.34 o 
   8  16   4      277.51     1373.16    291.89 o 
   9  16   4    11925.76    10649.65    332.74 o 
  10  16   4     3569.90     3637.47    314.16 o 
  11  16   4      907.53      972.64    227.74 o 
  12  16   4     2354.95     2104.39    216.16 o 
  13  16   4     5261.38     4966.81    294.14 o 
  14  16   4      373.65      958.72    263.92 o 
  15  16   4      304.53      795.59    291.42 o 
  16  16   4      927.50     1323.96    307.95 o 
  17  16   4    14148.84    14781.51    446.66 o 
  18  16   4       51.53      895.40    304.85 o 
  19  16   4     8923.49     8761.45    395.94 o 
  20  16   4      829.46     1149.68    333.47 o 
  21  16   4     1719.95     1403.52    281.19 o 
  22  16   4     1105.92     1360.96    325.78 o 
   1  17   4     4610.36     3893.38    282.27 o 
   2  17   4      245.00      556.15    279.12 o 
   3  17   4     4467.92     4006.88    256.24 o 
   4  17   4      391.88      979.35    322.40 o 
   5  17   4     2870.10     2783.75    246.43 o 
   6  17   4     9523.61     8913.92    329.71 o 
   7  17   4     2756.67     2953.37    259.87 o 
   8  17   4      501.20     1530.01    265.73 o 
   9  17   4      643.96     1031.51    219.10 o 
  10  17   4      261.98      543.92    250.97 o 
  11  17   4     1005.84     1053.74    206.23 o 
  12  17   4      427.28      746.24    210.13 o 
  13  17   4       19.74      274.27    255.75 o 
  14  17   4      445.40      523.48    236.16 o 
  15  17   4      922.43     1373.57    281.85 o 
  16  17   4       81.02      864.55    274.66 o 
  17  17   4     1063.73     1374.16    244.34 o 
  18  17   4     1570.19     1735.36    269.02 o 
  19  17   4      900.41     1322.50    295.70 o 
  20  17   4       26.33     1301.00    361.25 o 
  21  17   4     1651.33     1642.87    268.32 o 
   0  18   4     4682.58     4926.18    460.85 o 
   1  18   4     3280.92     3388.21    380.12 o 
   2  18   4     3991.24     4363.04    327.25 o 
   3  18   4     6240.25     6060.54    304.74 o 
   4  18   4      651.42      619.71    218.66 o 
   5  18   4      214.42      539.01    246.25 o 
   6  18   4       88.74      841.62    301.97 o 
   7  18   4     3025.67     3342.76    275.69 o 
   8  18   4     3988.86     4116.73    283.36 o 
   9  18   4       14.00      297.50    276.03 o 
  10  18   4       89.41      567.84    248.12 o 
  11  18   4     2946.35     2673.88    231.85 o 
  12  18   4      989.07      766.83    193.97 o 
  13  18   4     1279.40     1432.98    236.60 o 
  14  18   4       58.65      782.81    274.08 o 
  15  18   4        1.63      545.51    277.21 o 
  16  18   4     1016.22     1526.40    288.14 o 
  17  18   4      336.55     1298.09    287.61 o 
  18  18   4        1.65     1307.79    346.08 o 
  19  18   4       13.51      288.79    356.48 o 
  20  18   4     1008.96     1614.04    367.59 o 
   1  19   4     9166.19     8515.99    335.18 o 
   2  19   4      307.36      392.90    307.87 o 
   3  19   4      959.70      724.78    193.31 o 
   4  19   4       35.88      688.98    273.99 o 
   5  19   4     6003.78     6778.81    356.67 o 
   6  19   4     1395.63     1390.75    216.21 o 
   7  19   4    13098.35    13356.27    422.49 o 
   8  19   4     6565.18     6940.46    360.60 o 
   9  19   4    11179.96    10898.05    398.49 o 
  10  19   4     1949.07     1869.37    269.08 o 
  11  19   4     2357.35     2220.68    251.90 o 
  12  19   4      904.39     1329.34    239.14 o 
  13  19   4       98.27     1349.96    280.79 o 
  14  19   4     3366.91     3350.11    314.99 o 
  15  19   4     1801.70     2435.35    285.73 o 
  16  19   4      439.05     1047.84    321.12 o 
  17  19   4     5111.84     4480.79    362.54 o 
  18  19   4     3019.59     2750.60    341.62 o 
   0  20   4      624.96     1172.84    391.59 o 
   1  20   4     6897.61     6878.23    356.01 o 
   2  20   4    12946.29    12036.19    388.45 o 
   3  20   4    12034.59    11650.04    401.89 o 
   4  20   4    18970.59    18038.20    447.62 o 
   5  20   4       16.47      816.51    366.87 o 
   6  20   4     6038.10     5978.44    478.41 o 
   7  20   4     6018.64     5914.79    386.20 o 
   8  20   4       19.91      876.20    370.88 o 
   9  20   4      385.43     1098.08    272.89 o 
  10  20   4      270.31     1238.47    329.62 o 
  11  20   4     5633.32     5678.98    542.46 o 
  12  20   4     4174.78     3212.04    371.99 o 
  13  20   4      222.93      918.95    327.47 o 
  14  20   4     1937.23     1781.63    305.38 o 
  15  20   4      356.39     1177.04    326.53 o 
  16  20   4        7.23     1054.45    337.83 o 
  17  20   4    10394.93    10211.37    455.12 o 
   1  21   4    25772.30    25033.81    503.39 o 
   2  21   4      253.27      554.86    288.78 o 
   3  21   4      305.70      765.42    322.67 o 
   4  21   4      263.64      582.46    259.99 o 
   5  21   4     5113.19     5225.62    453.57 o 
   6  21   4     3488.21     4062.43    350.49 o 
   7  21   4    11118.69    10764.80    465.15 o 
   8  21   4     2545.30     2777.70    308.53 o 
   9  21   4    23669.64    24050.30    581.43 o 
  10  21   4     2742.76     2809.00    325.31 o 
  11  21   4      537.49     1267.70    343.09 o 
  12  21   4     4570.94     5024.94    561.80 o 
  13  21   4       64.60     1428.18    381.30 o 
  14  21   4     3904.85     3914.41    350.54 o 
  15  21   4     3488.96     3924.31    410.01 o 
   0  22   4     2301.58     1969.76    371.97 o 
   1  22   4    15925.58    16330.25    467.96 o 
   2  22   4     2471.98     2162.62    287.37 o 
   3  22   4    40046.80    40004.60    652.74 o 
   4  22   4    16552.65    16107.53    515.54 o 
   5  22   4      891.39     1144.46    300.51 o 
   6  22   4     2856.44     2633.83    372.91 o 
   7  22   4    11839.00    11771.43    487.85 o 
   8  22   4      319.61     1296.16    386.73 o 
   9  22   4       57.35     1174.87    391.73 o 
  10  22   4     1714.10     1946.91    319.40 o 
  11  22   4     1675.34     1587.92    302.24 o 
  12  22   4     4681.02     3928.70    350.32 o 
  13  22   4       29.68     1358.87    345.75 o 
   1  23   4     4589.29     3806.45    350.07 o 
   2  23   4     1100.75     1394.68    551.17 o 
   3  23   4     4496.26     3895.28    342.93 o 
   4  23   4      139.17      527.77    390.53 o 
   5  23   4     5290.91     5557.00    470.64 o 
   6  23   4     4636.71     4401.00    347.39 o 
   7  23   4    10227.31     9697.36    474.76 o 
   8  23   4     1972.32     2100.64    392.66 o 
   9  23   4     8051.69     8066.39    472.30 o 
  10  23   4      218.53     1152.95    365.11 o 
   0  24   4     1467.89      911.98    376.22 o 
   1  24   4     3207.85     2482.79    364.36 o 
   2  24   4      921.51     1010.48    355.79 o 
   3  24   4     2545.52     2734.67    504.13 o 
   4  24   4      826.99      824.18    327.65 o 
   5  24   4     4911.60     4769.38    382.99 o 
   6  24   4        4.32      964.05    355.19 o 
   1   0   5   129876.91   130216.34    606.76 o 
   2   0   5       56.49      324.40    258.60 o 
   3   0   5      450.93      458.12    154.72 o 
   4   0   5    18712.87    22221.21    357.69 o 
   5   0   5   130539.30   129990.67    863.00 o 
   6   0   5       51.96       31.08    197.43 o 
   8   0   5    73454.95    73666.88    577.24 o 
   9   0   5    98590.02    91284.27   1162.56 o 
  10   0   5    28095.11    28828.71    493.46 o 
  11   0   5     9269.10     9560.03    572.66 o 
  12   0   5     2116.80     1719.76    245.20 o 
  13   0   5     8469.15     7917.36    481.94 o 
  14   0   5      295.01      381.69    393.17 o 
  15   0   5    28775.20    28049.32    870.35 o 
  16   0   5     4106.82     4730.10    351.73 o 
  17   0   5    25095.67    26051.84    626.54 o 
  18   0   5    17407.36    18433.14   1449.32 o 
  19   0   5     3558.35     2886.60    345.16 o 
  20   0   5     2676.34     2904.66    422.18 o 
  21   0   5      726.63      705.47    363.44 o 
  22   0   5      505.10      540.45    344.97 o 
  23   0   5     4926.46     3785.64    471.81 o 
  24   0   5     7767.02     8258.09    564.22 o 
  25   0   5      979.46     1385.75    476.36 o 
  26   0   5     3805.76     4058.14    659.96 o 
  27   0   5    14301.05    13058.23    660.08 o 
  28   0   5      186.46      918.14    479.99 o 
  29   0   5     2863.43     2867.48    459.30 o 
   0   1   5    72088.47    77234.92    471.58 o 
   1   1   5    27718.62    26936.83    269.92 o 
   2   1   5    13270.82    11509.12    110.47 o 
   3   1   5    22340.13    22840.51    367.45 o 
   4   1   5     1510.39     1234.11     97.96 o 
   5   1   5       14.24      352.77     98.87 o 
   6   1   5     6079.72     5900.01    152.41 o 
   7   1   5     2338.04     2392.77    133.51 o 
   8   1   5    58544.61    60017.21    462.56 o 
   9   1   5    35217.07    34903.28    237.53 o 
  10   1   5       12.73      594.16    171.63 o 
  11   1   5    78139.72    74715.85    478.58 o 
  12   1   5     2590.71     2779.72    302.28 o 
  13   1   5      144.88      950.28    259.01 o 
  14   1   5      368.12      527.46    212.61 o 
  15   1   5     2712.95     2483.80    246.54 o 
  16   1   5    10679.98    10572.37    341.94 o 
  17   1   5    57666.24    57888.15    651.38 o 
  18   1   5     1441.49     1529.53    239.96 o 
  19   1   5    25845.31    26351.98    538.61 o 
  20   1   5     6577.41     6306.27    319.13 o 
  21   1   5     1775.05     1557.88    211.34 o 
  22   1   5       64.18      857.22    290.24 o 
  23   1   5       65.21      711.73    309.63 o 
  24   1   5     2879.58     2795.94    349.40 o 
  25   1   5    12478.26    12959.77    583.46 o 
  26   1   5       57.63      887.09    361.31 o 
  27   1   5    11923.84    12155.02    461.78 o 
  28   1   5     2396.01     2031.80    268.49 o 
  29   1   5      227.26     1111.16    341.36 o 
   1   2   5    87563.19    89112.14    458.00 o 
   2   2   5    10535.49    10113.36    110.86 o 
   3   2   5     8512.85     8854.00    133.26 o 
   4   2   5     6026.09     5441.50    108.53 o 
   5   2   5    13154.77    12942.27    134.24 o 
   6   2   5      730.56      413.27     62.38 o 
   7   2   5    76146.99    77186.48    603.77 o 
   8   2   5     1065.66     1211.65     99.62 o 
   9   2   5    36363.36    35986.73    450.81 o 
  10   2   5    27088.17    27480.60    247.57 o 
  11   2   5     1096.67     1104.02    167.53 o 
  12   2   5     1560.71     1652.96    159.95 o 
  13   2   5      634.57     1016.77    143.73 o 
  14   2   5      718.38      909.17    191.84 o 
  15   2   5    14970.82    15329.82    304.08 o 
  16   2   5     1096.35     1310.81    165.16 o 
  17   2   5     5939.54     6384.53    308.65 o 
  18   2   5     7931.83     8052.24    332.19 o 
  19   2   5     1490.26     1321.40    204.59 o 
  20   2   5      957.25     1294.66    228.64 o 
  21   2   5     1384.54     1311.49    243.56 o 
  22   2   5       91.12      206.77    312.46 o 
  23   2   5     1680.49     1498.77    250.33 o 
  24   2   5      917.92     1774.60    328.31 o 
  25   2   5      738.74      736.09    273.60 o 
  26   2   5     1378.87     1585.16    276.13 o 
  27   2   5     2372.86     2287.11    280.66 o 
  28   2   5      140.80      761.69    285.72 o 
  29   2   5      934.11     1090.55    262.92 o 
   0   3   5    37478.79    39325.71    466.43 o 
   1   3   5     5081.36     5213.11    114.88 o 
   2   3   5     2193.97     2184.90     84.46 o 
   3   3   5     4673.38     4151.93     95.66 o 
   4   3   5     1857.27     1421.42     74.42 o 
   5   3   5     1465.92     1249.48     76.58 o 
   6   3   5       26.46      605.62    121.68 o 
   7   3   5       21.44      555.87    106.86 o 
   8   3   5      144.17      776.48    182.07 o 
   9   3   5     2241.06     2179.63    168.56 o 
  10   3   5     4304.13     3735.01    176.42 o 
  11   3   5      323.19      579.06    144.28 o 
  12   3   5      222.86      546.09    192.17 o 
  13   3   5      582.99      858.16    162.00 o 
  14   3   5      697.64     1001.35    206.72 o 
  15   3   5     1295.41     1859.61    231.77 o 
  16   3   5      151.53      579.66    245.71 o 
  17   3   5    16275.63    16079.05    405.77 o 
  18   3   5      119.75      716.64    305.06 o 
  19   3   5    10485.50    10267.15    375.37 o 
  20   3   5       24.46      494.99    292.95 o 
  21   3   5       88.14      452.36    270.13 o 
  22   3   5       92.74      207.10    317.58 o 
  23   3   5     4859.85     4717.29    336.80 o 
  24   3   5      649.84      840.16    254.69 o 
  25   3   5       26.44      960.18    323.16 o 
  26   3   5      604.99      971.39    306.10 o 
  27   3   5     3863.47     3257.02    307.63 o 
  28   3   5       41.46      903.89    291.65 o 
  29   3   5     1666.79     1457.46    325.16 o 
   1   4   5    12719.67    12640.63    167.75 o 
   2   4   5      109.08      160.99    130.73 o 
   3   4   5     2429.79     2050.48    102.44 o 
   4   4   5     4765.88     4593.23    136.94 o 
   5   4   5     9553.31     9800.42    169.74 o 
   6   4   5     2822.23     3321.77    134.43 o 
   7   4   5     3730.36     3692.92    124.00 o 
   8   4   5     7679.62     8320.09    155.26 o 
   9   4   5     9990.34     9193.35    246.96 o 
  10   4   5    25675.90    25379.67    297.26 o 
  11   4   5     4929.68     4929.12    210.94 o 
  12   4   5     2802.49     2586.07    201.03 o 
  13   4   5        3.88      458.06    205.85 o 
  14   4   5      793.50     1236.58    166.33 o 
  15   4   5      452.98      743.92    195.15 o 
  16   4   5      853.21     1026.66    208.27 o 
  17   4   5      175.60      976.04    271.58 o 
  18   4   5     9717.74    10338.88    370.10 o 
  19   4   5     3288.12     2830.72    254.69 o 
  20   4   5     1745.47     1649.39    209.44 o 
  21   4   5     2708.82     2251.06    248.99 o 
  22   4   5       68.80      343.90    323.92 o 
  23   4   5      181.58     1001.63    263.34 o 
  24   4   5        0.08      957.53    317.79 o 
  25   4   5      737.71     1059.50    304.51 o 
  26   4   5      545.43     1014.50    274.75 o 
  27   4   5     2397.16     2463.65    294.39 o 
  28   4   5      427.37      993.77    276.53 o 
   0   5   5    32100.93    32368.56    321.33 o 
   1   5   5    15697.12    13561.14    209.47 o 
   2   5   5    14723.22    14003.40    184.13 o 
   3   5   5    11624.91    13506.32    179.61 o 
   4   5   5     3593.76     4133.02    139.58 o 
   5   5   5      383.92      622.12    103.06 o 
   6   5   5    21139.46    22403.53    228.47 o 
   7   5   5      956.64      980.20    108.85 o 
   8   5   5    15918.75    14998.56    244.28 o 
   9   5   5    11621.80    11955.73    186.89 o 
  10   5   5     2435.30     2862.45    157.12 o 
  11   5   5    26209.11    24363.04    501.23 o 
  12   5   5     3460.71     3823.01    153.91 o 
  13   5   5     6409.88     6296.97    258.59 o 
  14   5   5      811.77      935.97    172.16 o 
  15   5   5    12955.06    12957.90    333.09 o 
  16   5   5     8778.24     8877.31    306.02 o 
  17   5   5    23982.24    23641.64    403.82 o 
  18   5   5     1217.81     1571.74    245.24 o 
  19   5   5     6743.14     6579.94    348.49 o 
  20   5   5     8240.09     8289.49    355.95 o 
  21   5   5      553.75     1001.31    293.72 o 
  22   5   5        5.39     1074.13    277.20 o 
  23   5   5     1165.63     1583.51    337.53 o 
  24   5   5     2074.78     1521.09    246.85 o 
  25   5   5    11537.82    11690.46    445.29 o 
  26   5   5     1021.47     1276.42    298.89 o 
  27   5   5     3444.07     3224.47    335.84 o 
  28   5   5      738.58      984.02    355.14 o 
   1   6   5   157480.52   161043.31    681.98 o 
   2   6   5    30210.18    30441.97    262.93 o 
   3   6   5     7487.65     7684.86    190.76 o 
   4   6   5      892.85      704.54    175.98 o 
   5   6   5    35768.25    33769.47    270.29 o 
   6   6   5    41141.35    39623.26    289.48 o 
   7   6   5    65343.08    65864.77    425.78 o 
   8   6   5    11977.84    12059.06    212.55 o 
   9   6   5    83298.47    79871.02    685.19 o 
  10   6   5    40439.61    40292.71    374.00 o 
  11   6   5    13939.48    15376.18    325.58 o 
  12   6   5    12630.30    12522.51    256.00 o 
  13   6   5        7.68      758.01    203.23 o 
  14   6   5     2034.87     1907.75    169.50 o 
  15   6   5    20226.51    20472.82    568.19 o 
  16   6   5        3.35      912.93    299.48 o 
  17   6   5     1978.94     2238.22    209.14 o 
  18   6   5    12476.02    13433.52    398.50 o 
  19   6   5       78.26      888.82    352.88 o 
  20   6   5     6148.74     5743.68    313.41 o 
  21   6   5       45.17      533.17    289.81 o 
  22   6   5       38.03      721.66    299.26 o 
  23   6   5     3787.31     3981.44    326.48 o 
  24   6   5       42.93      629.79    285.31 o 
  25   6   5      781.10     1302.92    327.90 o 
  26   6   5     2902.92     2503.40    293.46 o 
  27   6   5     7908.94     7317.47    446.37 o 
  28   6   5      306.38     1415.26    349.24 o 
   0   7   5   251811.48   262167.31    861.98 o 
   1   7   5    90646.52    90520.09    419.00 o 
   2   7   5    52538.11    51988.99    313.89 o 
   3   7   5    97465.59   101145.33    394.73 o 
   4   7   5     3300.59     3225.79    150.97 o 
   5   7   5     7493.08     7405.03    188.10 o 
   6   7   5      277.01      556.09    198.02 o 
   7   7   5     1712.96     1917.72    137.85 o 
   8   7   5    56115.21    55367.56    361.33 o 
   9   7   5    16027.74    16551.88    282.55 o 
  10   7   5    11881.92    12288.34    251.38 o 
  11   7   5    21426.84    20260.85    296.44 o 
  12   7   5        0.26      649.12    285.49 o 
  13   7   5      793.33     1426.01    215.91 o 
  14   7   5     2505.41     2299.72    189.63 o 
  15   7   5    28155.04    27141.16    460.10 o 
  16   7   5     8562.46     7568.93    316.21 o 
  17   7   5    78112.86    74382.26    729.43 o 
  18   7   5      598.27     1491.30    293.12 o 
  19   7   5    30517.69    30630.46    659.63 o 
  20   7   5    11076.59    10001.94    476.39 o 
  21   7   5      210.01     1230.47    291.64 o 
  22   7   5      394.78      969.77    311.56 o 
  23   7   5      872.31     2305.35    410.61 o 
  24   7   5      759.26     2172.26    370.85 o 
  25   7   5    14646.96    16601.60    543.51 o 
  26   7   5       74.93     1251.06    435.26 o 
  27   7   5    10521.82    12457.67    603.89 o 
   1   8   5    68907.28    66348.16    324.83 o 
   2   8   5    64791.13    66223.71    338.03 o 
   3   8   5    20311.04    20429.66    248.05 o 
   4   8   5     4321.46     3810.44    130.08 o 
   5   8   5    12700.07    12505.90    174.54 o 
   6   8   5    23134.03    22651.22    213.18 o 
   7   8   5    44371.33    43625.71    392.41 o 
   8   8   5       82.86      316.55    203.92 o 
   9   8   5    47883.03    47242.89    353.44 o 
  10   8   5    55827.96    55410.07    611.86 o 
  11   8   5     1282.77     1305.09    203.40 o 
  12   8   5    11903.03    12781.05    290.73 o 
  13   8   5      116.40      477.95    237.78 o 
  14   8   5     4008.54     3430.48    210.86 o 
  15   8   5    19291.47    18358.86    333.29 o 
  16   8   5      120.95      287.14    260.73 o 
  17   8   5     4712.12     4343.75    283.58 o 
  18   8   5    20302.87    20207.05    422.63 o 
  19   8   5     1793.85     1589.78    234.69 o 
  20   8   5     1199.80     1381.25    275.21 o 
  21   8   5      126.20     1457.62    324.66 o 
  22   8   5      982.25     1678.81    310.67 o 
  23   8   5     1910.25     1907.83    278.85 o 
  24   8   5        4.81     1425.66    387.43 o 
  25   8   5      981.04     1528.96    310.59 o 
  26   8   5     3123.37     2483.18    284.59 o 
  27   8   5     4716.62     5800.75    416.64 o 
   0   9   5    10884.21    10861.25    287.28 o 
   1   9   5    15817.79    15304.71    276.96 o 
   2   9   5     7230.26     7347.43    176.96 o 
   3   9   5    40959.64    40442.79    334.11 o 
   4   9   5      791.67      786.81     99.28 o 
   5   9   5     2095.27     2354.33    121.76 o 
   6   9   5    10557.12    10611.24    158.50 o 
   7   9   5     1284.76     1139.12    137.13 o 
   8   9   5    17545.83    16709.83    272.89 o 
   9   9   5     9572.49     9592.42    309.02 o 
  10   9   5      174.03      870.96    219.33 o 
  11   9   5     9442.92     9770.52    249.56 o 
  12   9   5     4156.51     3956.29    290.79 o 
  13   9   5     1395.96     1098.74    144.75 o 
  14   9   5      404.25     1027.37    220.93 o 
  15   9   5     4710.39     4071.56    246.30 o 
  16   9   5     8400.61     8465.93    358.19 o 
  17   9   5    10874.65    11508.28    398.17 o 
  18   9   5      778.26     1047.98    257.86 o 
  19   9   5     7196.71     6819.75    407.92 o 
  20   9   5     4348.46     4769.53    372.69 o 
  21   9   5     1769.88     1517.18    236.98 o 
  22   9   5      586.41      983.57    275.79 o 
  23   9   5      155.60      939.82    301.06 o 
  24   9   5     3639.38     3826.16    326.52 o 
  25   9   5     5976.29     5467.58    388.72 o 
  26   9   5      103.52     1344.64    420.02 o 
  27   9   5     2290.15     1631.32    294.18 o 
   1  10   5      803.44      917.21    151.85 o 
   2  10   5     1439.54     1336.24    101.05 o 
   3  10   5     1016.58     1158.53     92.91 o 
   4  10   5     1063.53     1176.84    157.23 o 
   5  10   5     1176.84     1237.83    176.88 o 
   6  10   5      369.50     1048.43    178.36 o 
   7  10   5    10487.48    10728.88    288.66 o 
   8  10   5     1188.33     1345.11    157.26 o 
   9  10   5    15283.55    15123.85    319.60 o 
  10  10   5     5450.45     5201.17    342.57 o 
  11  10   5      464.63      849.65    129.46 o 
  12  10   5       20.49      704.70    256.80 o 
  13  10   5     4665.90     4290.26    258.68 o 
  14  10   5     3561.94     3392.78    229.87 o 
  15  10   5      809.08     1177.03    205.40 o 
  16  10   5      545.00      903.42    287.84 o 
  17  10   5      716.46     1155.34    294.50 o 
  18  10   5     3107.78     3428.84    301.32 o 
  19  10   5       10.60      352.21    302.79 o 
  20  10   5      433.96      744.04    302.87 o 
  21  10   5      225.04      959.86    302.89 o 
  22  10   5     1685.78     1618.50    265.57 o 
  23  10   5      719.73     1028.09    261.74 o 
  24  10   5       10.89      810.40    344.78 o 
  25  10   5      622.69      875.46    285.07 o 
  26  10   5     2291.99     1693.40    290.73 o 
   0  11   5    16819.75    17437.84    349.01 o 
   1  11   5     6780.17     7040.69    172.70 o 
   2  11   5     4747.64     5022.01    223.70 o 
   3  11   5     2243.52     2329.15    199.19 o 
   4  11   5      515.07      806.12    169.76 o 
   5  11   5      943.64      725.09    134.17 o 
   6  11   5     1002.69     1025.05    160.03 o 
   7  11   5     2310.92     2604.67    201.01 o 
   8  11   5       17.92      566.22    224.03 o 
   9  11   5     1204.17     1342.06    178.48 o 
  10  11   5      443.97      858.11    208.49 o 
  11  11   5      368.75      925.43    228.84 o 
  12  11   5     5767.97     5170.15    241.89 o 
  13  11   5        5.81      -67.93    268.02 o 
  14  11   5      669.47     1379.48    225.97 o 
  15  11   5     3557.34     3393.38    254.91 o 
  16  11   5     1828.02     1268.73    216.71 o 
  17  11   5     4188.41     3961.04    292.76 o 
  18  11   5        1.36      484.03    297.91 o 
  19  11   5     2990.63     2938.67    292.30 o 
  20  11   5      854.87      987.78    247.45 o 
  21  11   5      491.87     1143.79    308.62 o 
  22  11   5        2.53      662.03    308.73 o 
  23  11   5      931.18     1193.29    262.59 o 
  24  11   5      499.85      394.98    283.27 o 
  25  11   5        2.05      512.81    315.80 o 
   1  12   5    26771.08    26441.33    330.74 o 
   2  12   5     3535.67     3778.60    239.06 o 
   3  12   5     5105.02     5388.22    273.64 o 
   4  12   5      283.17      734.40    209.24 o 
   5  12   5    22263.49    21535.33    469.68 o 
   6  12   5     1041.18     1323.92    171.21 o 
   7  12   5    27636.27    28385.29    381.60 o 
   8  12   5     1055.57     1089.94    166.09 o 
   9  12   5    20361.46    20897.93    367.90 o 
  10  12   5     1786.10     1719.83    252.38 o 
  11  12   5     2179.36     2135.21    216.97 o 
  12  12   5     6190.07     6095.32    287.27 o 
  13  12   5     1117.99     1315.48    221.49 o 
  14  12   5     1542.64     1300.52    192.99 o 
  15  12   5    12152.74    11444.90    399.22 o 
  16  12   5       26.37      340.88    316.67 o 
  17  12   5     2177.07     1834.19    228.02 o 
  18  12   5      156.82     1060.32    350.93 o 
  19  12   5      256.92     1015.58    276.47 o 
  20  12   5      264.69      499.82    344.63 o 
  21  12   5      610.62     1342.46    282.07 o 
  22  12   5      369.82     1222.81    294.94 o 
  23  12   5     1327.51     1545.45    339.18 o 
  24  12   5     1853.60     1498.40    243.93 o 
  25  12   5     1537.83     1909.60    318.81 o 
   0  13   5    31532.27    34553.80   1096.20 o 
   1  13   5    13804.79    13797.72    295.99 o 
   2  13   5     9318.78     9532.49    274.18 o 
   3  13   5     8559.78     9151.59    276.04 o 
   4  13   5     1422.11     1425.65    193.92 o 
   5  13   5      683.99      825.76    167.90 o 
   6  13   5     6125.40     6833.97    287.47 o 
   7  13   5     4417.28     4065.18    294.17 o 
   8  13   5    18177.69    17462.04    361.45 o 
   9  13   5    23714.61    23280.63    394.60 o 
  10  13   5       15.80      601.88    265.89 o 
  11  13   5    29177.75    28533.51    441.95 o 
  12  13   5        1.67      849.05    262.86 o 
  13  13   5      992.94     1138.20    202.90 o 
  14  13   5     1035.65     1001.17    204.97 o 
  15  13   5     6619.44     6203.90    357.95 o 
  16  13   5     5525.38     4530.87    354.80 o 
  17  13   5    38667.16    38497.53    642.05 o 
  18  13   5     1182.73     1722.43    304.98 o 
  19  13   5    18764.17    19558.17    539.72 o 
  20  13   5     3059.34     2932.59    312.39 o 
  21  13   5     3923.84     3979.72    339.24 o 
  22  13   5      144.79     1034.48    280.77 o 
  23  13   5      148.78     1022.73    307.20 o 
  24  13   5      141.41      467.45    310.14 o 
   1  14   5    40001.88    39304.39    459.56 o 
   2  14   5      424.74      922.16    225.07 o 
   3  14   5     7492.79     6999.71    269.92 o 
   4  14   5        8.05      864.46    270.62 o 
   5  14   5    37388.74    36383.13    636.51 o 
   6  14   5        3.32      721.03    288.89 o 
   7  14   5    96276.02    92955.09    731.94 o 
   8  14   5    10916.54    10527.26    360.02 o 
   9  14   5    53587.18    51875.74    747.48 o 
  10  14   5    26168.18    24349.26    461.32 o 
  11  14   5      761.37     1275.49    250.76 o 
  12  14   5      411.78      697.53    318.11 o 
  13  14   5     3261.05     3394.31    258.08 o 
  14  14   5        5.29      813.05    275.99 o 
  15  14   5     9222.48     8736.11    508.96 o 
  16  14   5     3094.47     3057.77    271.35 o 
  17  14   5    13378.60    12799.70    511.36 o 
  18  14   5    10874.48    10666.08    419.08 o 
  19  14   5      932.05     1282.58    330.62 o 
  20  14   5     1325.03     1393.72    297.22 o 
  21  14   5       67.92      981.95    316.79 o 
  22  14   5      161.36      968.29    348.90 o 
  23  14   5     1830.58     1704.79    301.33 o 
   0  15   5     6303.68     6113.84    387.18 o 
   1  15   5     4623.61     4065.70    254.96 o 
   2  15   5     1473.40     1761.69    195.14 o 
   3  15   5    11266.47    10863.22    338.61 o 
   4  15   5     1005.97      975.61    181.24 o 
   5  15   5       69.66      738.68    281.83 o 
   6  15   5     7577.60     8100.88    307.08 o 
   7  15   5        1.27      656.60    318.31 o 
   8  15   5    10620.75    10701.82    331.15 o 
   9  15   5    26104.46    25752.85    419.45 o 
  10  15   5     1073.21      920.16    229.08 o 
  11  15   5    20998.00    20818.84    411.53 o 
  12  15   5     5294.00     4970.48    289.03 o 
  13  15   5        9.98      548.18    258.64 o 
  14  15   5       88.57     1108.01    290.54 o 
  15  15   5        3.11      476.87    315.36 o 
  16  15   5     2489.53     2655.86    264.48 o 
  17  15   5    17984.04    17809.10    485.13 o 
  18  15   5       62.63     1014.17    341.79 o 
  19  15   5    13131.18    13830.61    532.54 o 
  20  15   5     2444.46     2320.98    300.90 o 
  21  15   5        1.91     1089.24    375.53 o 
  22  15   5       16.26      788.02    323.27 o 
   1  16   5    12184.71    12275.89    482.25 o 
   2  16   5     3023.77     3153.78    252.85 o 
   3  16   5       52.25      775.68    309.93 o 
   4  16   5      240.03     1106.61    267.81 o 
   5  16   5        2.40     1010.24    241.40 o 
   6  16   5       14.93      535.61    271.36 o 
   7  16   5    35992.10    33799.30    471.12 o 
   8  16   5     2419.48     2215.74    223.21 o 
   9  16   5     9605.25     8770.36    321.36 o 
  10  16   5     2389.39     2048.07    202.46 o 
  11  16   5     6044.85     5336.07    293.02 o 
  12  16   5      609.76     1540.02    281.29 o 
  13  16   5     2456.38     2244.90    320.09 o 
  14  16   5      240.89     1202.87    274.64 o 
  15  16   5     3425.77     2820.77    270.76 o 
  16  16   5     1754.57     1449.72    235.24 o 
  17  16   5     8490.03     8467.99    409.49 o 
  18  16   5     4095.27     3572.06    293.89 o 
  19  16   5     1688.19     1800.22    280.28 o 
  20  16   5      173.73     1293.45    284.01 o 
  21  16   5     2713.35     2300.77    282.58 o 
   0  17   5     6596.59     6263.65    460.24 o 
   1  17   5      693.00     1035.75    236.04 o 
   2  17   5        6.29      435.59    286.07 o 
   3  17   5     5695.85     5281.21    326.71 o 
   4  17   5       70.67      588.29    298.67 o 
   5  17   5       52.36     1010.24    302.50 o 
   6  17   5     4316.10     4108.18    298.80 o 
   7  17   5     3293.38     2777.37    234.58 o 
   8  17   5     2138.34     1899.98    199.26 o 
   9  17   5      166.62      633.34    284.94 o 
  10  17   5      255.84      778.93    331.45 o 
  11  17   5       65.69      710.46    253.50 o 
  12  17   5      914.49     1325.77    210.74 o 
  13  17   5     1281.25     1282.96    272.48 o 
  14  17   5       23.35      907.14    259.99 o 
  15  17   5       66.13      698.04    273.92 o 
  16  17   5      369.91      856.70    272.01 o 
  17  17   5     6459.75     6944.87    377.28 o 
  18  17   5      396.61     1155.43    277.10 o 
  19  17   5     2934.26     2810.26    351.11 o 
  20  17   5      415.46      826.18    330.02 o 
   1  18   5     2855.40     3155.48    267.54 o 
   2  18   5     2320.42     2471.81    248.79 o 
   3  18   5     2103.32     1597.99    224.13 o 
   4  18   5     1289.59     1098.64    211.58 o 
   5  18   5     8176.43     8513.96    400.78 o 
   6  18   5     1134.02     1080.44    209.79 o 
   7  18   5     1134.06     1615.72    257.48 o 
   8  18   5     7110.41     7859.03    365.53 o 
   9  18   5     3869.09     4455.66    299.68 o 
  10  18   5     1585.54     1403.03    224.93 o 
  11  18   5     4094.03     3867.04    348.60 o 
  12  18   5      243.06      329.64    238.78 o 
  13  18   5      160.72      663.73    257.51 o 
  14  18   5       38.88      661.33    265.88 o 
  15  18   5      103.64      811.37    294.50 o 
  16  18   5      170.03      674.85    355.69 o 
  17  18   5       67.95      854.94    349.25 o 
  18  18   5     1429.07     1771.13    296.45 o 
  19  18   5     4187.73     4167.54    378.29 o 
   0  19   5     2368.97     2239.68    378.69 o 
   1  19   5     1711.62     1646.94    256.39 o 
   2  19   5     1876.67     1944.14    251.15 o 
   3  19   5     3018.37     3204.36    280.47 o 
   4  19   5     1596.18     1778.94    230.40 o 
   5  19   5     1676.13     1956.97    238.27 o 
   6  19   5     2167.15     1839.31    267.77 o 
   7  19   5      406.66      923.71    285.62 o 
   8  19   5     8046.89     7248.58    367.49 o 
   9  19   5      689.89     1631.70    255.96 o 
  10  19   5       22.51     1200.72    304.98 o 
  11  19   5     6032.74     6374.36    378.39 o 
  12  19   5      829.43      992.82    279.36 o 
  13  19   5     5271.09     5526.34    450.81 o 
  14  19   5      153.69      535.87    338.18 o 
  15  19   5     7139.32     7128.78    456.21 o 
  16  19   5     1844.23     1451.37    410.23 o 
  17  19   5     3721.80     3865.07    408.79 o 
   1  20   5    22461.52    22003.68    480.52 o 
   2  20   5     8436.71     9238.72    397.90 o 
   3  20   5     4370.74     4590.75    353.71 o 
   4  20   5      636.59     1033.20    229.14 o 
   5  20   5     6840.14     6190.24    341.92 o 
   6  20   5     2373.31     2303.10    269.07 o 
   7  20   5    17349.13    17400.56    469.36 o 
   8  20   5     1213.95     1665.28    277.38 o 
   9  20   5    18138.19    17761.69    491.37 o 
  10  20   5     8655.09     9254.88    547.23 o 
  11  20   5     2824.48     2918.10    290.73 o 
  12  20   5     3809.58     3739.81    368.63 o 
  13  20   5      302.66      448.10    327.56 o 
  14  20   5      298.30     1092.88    362.61 o 
  15  20   5     2269.86     1900.49    302.01 o 
  16  20   5      151.66     1128.45    397.04 o 
   0  21   5    22458.93    22856.85    748.31 o 
   1  21   5     6249.71     5874.30    340.93 o 
   2  21   5     6841.32     6237.01    367.95 o 
   3  21   5    18856.44    17848.38    464.51 o 
   4  21   5      400.45      583.46    295.23 o 
   5  21   5     1922.64     1847.21    251.39 o 
   6  21   5      848.08     1511.93    351.57 o 
   7  21   5        3.03      719.90    319.55 o 
   8  21   5     6495.33     7134.90    438.14 o 
   9  21   5     2751.76     2774.22    309.59 o 
  10  21   5     3186.38     3508.76    333.38 o 
  11  21   5     4089.72     4316.76    370.91 o 
  12  21   5       28.82      991.31    374.68 o 
  13  21   5     1255.01     1101.51    376.06 o 
  14  21   5       95.95      664.84    346.51 o 
   1  22   5    22370.12    21925.85    527.01 o 
   2  22   5     9165.67     9626.42    435.47 o 
   3  22   5     2164.29     2026.95    269.63 o 
   4  22   5     1479.10     1373.01    235.65 o 
   5  22   5       40.64      524.60    299.38 o 
   6  22   5     2806.60     2751.31    314.20 o 
   7  22   5    14580.69    14033.11    504.29 o 
   8  22   5       13.03      777.36    401.38 o 
   9  22   5    10880.73     9756.01    486.67 o 
  10  22   5    10320.61    10502.03    549.86 o 
  11  22   5       18.81      749.07    342.88 o 
   0  23   5    10282.26     9884.96    610.69 o 
   1  23   5     3063.38     3077.86    297.16 o 
   2  23   5     2114.69     2204.66    256.67 o 
   3  23   5    11129.76    11399.45    464.13 o 
   4  23   5      348.54     1139.30    353.16 o 
   5  23   5       28.31      665.81    382.45 o 
   6  23   5      186.77     1141.66    381.28 o 
   7  23   5     1256.34     1315.29    293.98 o 
   8  23   5     3702.28     2946.16    334.38 o 
   1  24   5      423.98     1210.40    440.13 o 
   0   0   6    46812.80    47495.92    443.80 o 
   1   0   6    24845.70    24794.38    259.96 o 
   2   0   6      266.31      460.79    123.84 o 
   3   0   6    11646.42    13015.29    324.05 o 
   4   0   6    49878.32    48928.69    754.81 o 
   5   0   6    21135.07    20526.11    431.51 o 
   6   0   6      326.29      761.36    223.57 o 
   7   0   6    37503.68    35983.72    677.64 o 
   8   0   6    85491.93    85418.28    548.81 o 
   9   0   6     2265.83     2798.18    456.48 o 
  10   0   6    33250.01    32302.09    478.14 o 
  11   0   6    52376.29    48567.76    789.86 o 
  12   0   6    78574.05    77075.31   1318.98 o 
  13   0   6    16413.74    16812.42    463.52 o 
  14   0   6       51.15     1040.93    409.11 o 
  15   0   6    28696.70    26921.41    849.83 o 
  16   0   6    28293.51    27882.30    617.87 o 
  17   0   6    14517.07    14304.90    535.45 o 
  18   0   6     8702.01     7700.76    461.45 o 
  19   0   6    19856.40    19291.97   1084.38 o 
  20   0   6      900.64     1440.59    353.84 o 
  21   0   6    23146.07    23299.12    690.89 o 
  22   0   6     1976.04     2484.91    405.28 o 
  23   0   6    12542.23    11215.31    612.81 o 
  24   0   6     9099.69     9585.54    576.93 o 
  25   0   6     3519.92     4647.79    473.51 o 
  26   0   6        0.12      680.18    449.03 o 
  27   0   6     2542.92     2127.21    356.39 o 
  28   0   6    12420.88    11476.52    791.88 o 
   1   1   6    15282.16    13486.30    191.94 o 
   2   1   6    40061.43    37855.37    315.43 o 
   3   1   6    26970.01    26397.55    344.31 o 
   4   1   6     4783.58     5309.09    176.33 o 
   5   1   6   130372.86   131160.91    534.86 o 
   6   1   6    35896.25    35431.91    365.97 o 
   7   1   6    76239.15    75094.34    579.28 o 
   8   1   6       74.14      391.05    137.83 o 
   9   1   6    47483.25    45928.42    314.15 o 
  10   1   6    35516.04    35669.68    365.08 o 
  11   1   6     7062.31     7429.30    253.69 o 
  12   1   6      444.59      795.34    229.69 o 
  13   1   6      839.65     1605.93    211.97 o 
  14   1   6    37642.25    36872.30    451.63 o 
  15   1   6     3525.72     2757.07    212.71 o 
  16   1   6       39.17      679.10    270.14 o 
  17   1   6     3038.94     3575.85    260.83 o 
  18   1   6    15630.23    16035.07    407.91 o 
  19   1   6    11339.41    10825.48    376.60 o 
  20   1   6      437.93      712.49    219.56 o 
  21   1   6     3930.52     3558.73    303.12 o 
  22   1   6     2545.47     2510.58    283.64 o 
  23   1   6     1577.16     1670.62    268.19 o 
  24   1   6      736.60      947.52    278.82 o 
  25   1   6     1174.69     1590.32    264.46 o 
  26   1   6    16712.49    16270.22    685.16 o 
  27   1   6     1648.12     1844.71    247.48 o 
  28   1   6       46.15      199.26    316.33 o 
   0   2   6    17955.47    16715.49    242.12 o 
   1   2   6     1929.83     2308.27     94.19 o 
   2   2   6     2938.26     3821.08    101.79 o 
   3   2   6     7961.81     8400.32    171.80 o 
   4   2   6    14072.98    13833.09    171.95 o 
   5   2   6     8494.23     8994.97    176.17 o 
   6   2   6       19.24      668.41    107.77 o 
   7   2   6     7132.44     6477.62    115.25 o 
   8   2   6    11623.34    11648.54    378.12 o 
   9   2   6     9725.88     9653.10    241.21 o 
  10   2   6     1261.58     1073.31    134.12 o 
  11   2   6     3344.20     3491.77    212.42 o 
  12   2   6     7497.56     6883.34    247.69 o 
  13   2   6     7137.36     7351.21    357.56 o 
  14   2   6      310.49     1218.59    274.76 o 
  15   2   6    12982.76    13738.50    483.50 o 
  16   2   6    23705.12    22087.46    409.78 o 
  17   2   6    23998.28    23369.11    421.29 o 
  18   2   6      103.21     1325.34    317.19 o 
  19   2   6    13337.77    12454.62    391.86 o 
  20   2   6     3645.09     3016.97    254.60 o 
  21   2   6     3491.41     3874.67    284.04 o 
  22   2   6      404.94     1542.82    301.34 o 
  23   2   6      143.72     1037.17    318.13 o 
  24   2   6     8850.82     9187.15    421.87 o 
  25   2   6      360.97     1247.73    307.55 o 
  26   2   6      794.37     1318.58    256.03 o 
  27   2   6     2815.37     2462.01    299.80 o 
  28   2   6     2717.52     2356.04    327.13 o 
   1   3   6     1376.71     1486.72     89.13 o 
   2   3   6    21004.75    21099.58    157.79 o 
   3   3   6     2671.06     2805.37     93.91 o 
   4   3   6      752.51      604.76     84.55 o 
   5   3   6     8566.92     8937.46    172.69 o 
   6   3   6    12172.90    12897.87    187.84 o 
   7   3   6       85.54      527.38    113.49 o 
   8   3   6     6043.47     5871.56    159.76 o 
   9   3   6        0.97      628.99    150.28 o 
  10   3   6     3434.84     3209.45    199.03 o 
  11   3   6       76.96      590.86    174.96 o 
  12   3   6     1095.25      806.30    131.09 o 
  13   3   6     1705.48     1775.98    173.71 o 
  14   3   6     2799.45     3074.33    236.67 o 
  15   3   6     6639.54     6026.43    292.33 o 
  16   3   6      461.61      941.08    272.53 o 
  17   3   6      237.57     1004.89    244.22 o 
  18   3   6     3709.27     3573.18    272.19 o 
  19   3   6     3252.66     3014.69    360.07 o 
  20   3   6        0.11      543.49    276.81 o 
  21   3   6     1159.63     1011.70    269.90 o 
  22   3   6     5930.24     4950.63    310.25 o 
  23   3   6       13.30      226.58    313.62 o 
  24   3   6       61.68      620.08    368.61 o 
  25   3   6      208.97      792.19    296.25 o 
  26   3   6      546.03      428.21    338.17 o 
  27   3   6      224.05     1051.56    283.08 o 
  28   3   6      321.13      923.67    334.37 o 
   0   4   6     1787.87     1620.71    188.94 o 
   1   4   6    16274.95    16475.02    285.12 o 
   2   4   6     3623.19     3408.08    133.08 o 
   3   4   6     8878.18     9372.39    191.77 o 
   4   4   6      182.35      481.18    127.71 o 
   5   4   6     5830.18     5719.48    150.20 o 
   6   4   6     1046.40     1024.60     93.31 o 
   7   4   6      590.34      552.99    127.19 o 
   8   4   6     2872.54     2971.08    156.69 o 
   9   4   6      168.76      673.22    160.18 o 
  10   4   6     1973.72     2159.17    186.49 o 
  11   4   6    12867.29    12686.93    298.72 o 
  12   4   6     1123.73     1031.15    164.57 o 
  13   4   6     8901.61     9274.77    353.21 o 
  14   4   6      343.15      992.21    214.12 o 
  15   4   6     2064.82     2439.78    192.94 o 
  16   4   6        8.88      650.40    262.51 o 
  17   4   6     2970.96     2826.27    243.14 o 
  18   4   6        6.18      899.59    317.38 o 
  19   4   6       50.07      590.59    233.94 o 
  20   4   6     1686.81     1384.15    209.78 o 
  21   4   6     5118.85     5862.47    336.91 o 
  22   4   6      898.05     1362.03    240.80 o 
  23   4   6     6697.39     7993.54    381.71 o 
  24   4   6      101.93     1102.08    324.35 o 
  25   4   6     1827.26     1761.96    251.75 o 
  26   4   6     1238.39     1281.02    290.88 o 
  27   4   6      322.59      555.14    267.52 o 
  28   4   6      329.03     1350.99    548.18 o 
   1   5   6    13366.73    12292.55    193.37 o 
   2   5   6     5924.31     5344.82    168.93 o 
   3   5   6     9187.51     8771.34    180.48 o 
   4   5   6      800.49      954.54    112.81 o 
   5   5   6    50243.95    48075.46    321.43 o 
   6   5   6     5761.58     5295.87    211.73 o 
   7   5   6    28052.08    29364.44    277.08 o 
   8   5   6     9367.31     8748.27    269.15 o 
   9   5   6    28669.33    27987.30    345.75 o 
  10   5   6     3124.44     3265.90    135.25 o 
  11   5   6    26488.00    26837.15    345.62 o 
  12   5   6      657.95     1062.99    160.81 o 
  13   5   6      600.13     1113.48    184.05 o 
  14   5   6     7532.44     7497.02    272.93 o 
  15   5   6      229.51      766.90    250.06 o 
  16   5   6      711.56      890.84    215.64 o 
  17   5   6        4.88     1076.97    304.20 o 
  18   5   6       19.24     1053.88    235.58 o 
  19   5   6    11333.73    11365.29    372.54 o 
  20   5   6        1.17      351.76    289.71 o 
  21   5   6     7853.90     8581.59    499.58 o 
  22   5   6      587.07     1231.29    251.53 o 
  23   5   6       23.79      548.41    297.96 o 
  24   5   6      265.35      730.16    315.90 o 
  25   5   6     2179.57     1529.32    228.21 o 
  26   5   6     4944.40     4458.26    430.40 o 
  27   5   6      823.61     1394.23    317.17 o 
   0   6   6     5321.87     4859.78    262.98 o 
   1   6   6     6422.82     6020.33    166.98 o 
   2   6   6     4528.36     4392.14    152.93 o 
   3   6   6     3604.74     4369.15    156.65 o 
   4   6   6     8507.42     7884.84    220.77 o 
   5   6   6    23427.66    21949.62    247.13 o 
   6   6   6      257.32      773.34    164.18 o 
   7   6   6    23835.94    23514.94    337.07 o 
   8   6   6     8765.05     8219.99    199.23 o 
   9   6   6       60.09      803.33    196.31 o 
  10   6   6      191.91     1157.30    207.02 o 
  11   6   6     7880.27     8082.41    218.95 o 
  12   6   6    12050.93    11967.12    305.62 o 
  13   6   6    10850.47    11001.09    296.26 o 
  14   6   6     8144.02     8282.85    282.48 o 
  15   6   6    46720.35    44356.73    701.76 o 
  16   6   6    39823.89    36126.07    459.37 o 
  17   6   6    29126.28    27807.79    454.47 o 
  18   6   6     1066.05     1181.20    230.69 o 
  19   6   6     2210.26     2673.18    376.66 o 
  20   6   6     5120.16     4819.78    285.07 o 
  21   6   6     5771.72     6027.26    331.82 o 
  22   6   6      204.99      813.55    313.87 o 
  23   6   6     3309.98     3029.84    308.66 o 
  24   6   6    11507.42    11671.53    464.12 o 
  25   6   6     3840.14     4244.75    340.72 o 
  26   6   6      476.30     1001.21    352.07 o 
  27   6   6     3142.34     2680.18    349.73 o 
   1   7   6    64829.77    61923.50    378.11 o 
   2   7   6    16981.38    16604.12    227.29 o 
   3   7   6    84770.96    87608.92    544.36 o 
   4   7   6      455.44      999.89    262.14 o 
   5   7   6   148152.47   151430.47    797.91 o 
   6   7   6     8093.95     7789.25    203.47 o 
   7   7   6    25050.71    24181.32    392.59 o 
   8   7   6       48.93     1050.61    279.28 o 
   9   7   6    23052.27    22836.61    349.96 o 
  10   7   6    19586.39    19493.87    287.60 o 
  11   7   6    21299.52    21457.84    330.39 o 
  12   7   6     2904.32     2915.77    170.12 o 
  13   7   6    19608.51    18819.87    387.58 o 
  14   7   6    37913.93    36335.78    531.88 o 
  15   7   6    11726.63    11072.86    372.89 o 
  16   7   6     1868.98     2515.25    212.96 o 
  17   7   6      878.96     1182.18    296.94 o 
  18   7   6    30432.97    29719.65    485.38 o 
  19   7   6     3934.41     4354.61    280.67 o 
  20   7   6      948.54     1500.15    290.66 o 
  21   7   6     2023.25     2160.51    259.07 o 
  22   7   6     9194.04     9231.09    418.37 o 
  23   7   6       90.34      686.15    329.01 o 
  24   7   6       45.56     1130.64    361.70 o 
  25   7   6      964.38      686.02    352.28 o 
  26   7   6    13036.83    12631.89    511.08 o 
  27   7   6      717.15      886.03    346.57 o 
   0   8   6    36136.12    34768.91    541.32 o 
   1   8   6     4368.25     4667.95    173.43 o 
   2   8   6      488.30      724.43    154.15 o 
   3   8   6     7788.68     8156.91    201.94 o 
   4   8   6    17462.79    17131.18    240.89 o 
   5   8   6    22883.33    22182.68    315.51 o 
   6   8   6      833.00     1301.67    176.13 o 
   7   8   6    15094.60    14816.24    288.26 o 
   8   8   6    11019.78    11073.72    347.52 o 
   9   8   6      441.84     1091.83    164.77 o 
  10   8   6      116.66      853.23    218.14 o 
  11   8   6      874.14     1000.00    156.79 o 
  12   8   6     2367.33     1918.52    172.81 o 
  13   8   6    19250.03    18737.55    432.75 o 
  14   8   6     8760.05     8080.80    277.80 o 
  15   8   6    34665.43    34406.34    581.22 o 
  16   8   6    20670.57    19987.72    387.19 o 
  17   8   6    31962.17    30515.74    513.55 o 
  18   8   6       23.02     1014.59    295.34 o 
  19   8   6     2454.20     2135.40    262.64 o 
  20   8   6     5524.23     6043.57    366.08 o 
  21   8   6     3832.33     3980.57    331.98 o 
  22   8   6      776.78      825.38    236.15 o 
  23   8   6     2356.41     1775.60    249.30 o 
  24   8   6    12828.67    12841.66    489.63 o 
  25   8   6     2355.90     1887.54    250.43 o 
  26   8   6      102.06      632.49    344.77 o 
   1   9   6     7727.40     7973.67    206.25 o 
   2   9   6     7123.34     7340.05    225.79 o 
   3   9   6    27303.87    28402.88    286.92 o 
   4   9   6      119.90     1176.14    296.32 o 
   5   9   6    11112.05    10613.04    289.41 o 
   6   9   6    12931.03    12709.17    307.70 o 
   7   9   6    15498.29    15714.41    253.37 o 
   8   9   6       10.50      530.60    200.37 o 
   9   9   6     9537.83     9781.38    239.58 o 
  10   9   6    10124.32    10862.27    305.14 o 
  11   9   6     9380.87     9282.00    250.59 o 
  12   9   6       59.91     1078.84    217.40 o 
  13   9   6     2944.56     2764.32    214.53 o 
  14   9   6    11838.37    12213.01    370.39 o 
  15   9   6     1216.42     1373.45    203.04 o 
  16   9   6      454.70     1340.52    299.23 o 
  17   9   6        0.57      497.75    328.85 o 
  18   9   6     8778.11     8526.45    386.73 o 
  19   9   6     6252.09     6600.68    369.16 o 
  20   9   6        2.88      613.99    310.67 o 
  21   9   6     3446.70     3213.96    308.91 o 
  22   9   6     2986.41     3295.45    325.78 o 
  23   9   6      148.89     1271.63    310.47 o 
  24   9   6      547.83      842.00    326.09 o 
  25   9   6     2578.23     2845.86    370.66 o 
  26   9   6     5145.73     3952.43    391.27 o 
   0  10   6      720.56     1027.44    173.27 o 
   1  10   6     1407.35     1539.83    182.40 o 
   2  10   6     1510.50     1361.02    131.12 o 
   3  10   6      448.79      589.27    150.22 o 
   4  10   6     7599.33     7659.96    269.03 o 
   5  10   6      856.98      944.58    109.21 o 
   6  10   6      334.50      734.66    142.56 o 
   7  10   6      162.54      537.33    253.73 o 
   8  10   6    12574.01    12334.70    318.06 o 
   9  10   6      415.50     1177.65    240.36 o 
  10  10   6      148.65      762.33    234.82 o 
  11  10   6       91.90      436.93    229.43 o 
  12  10   6     3941.37     3423.53    222.43 o 
  13  10   6     5973.56     5787.05    307.02 o 
  14  10   6       48.53      865.49    309.51 o 
  15  10   6     2824.42     2345.93    237.31 o 
  16  10   6     1345.47     1387.70    238.84 o 
  17  10   6     2764.95     2550.62    293.78 o 
  18  10   6      365.73     1130.56    310.14 o 
  19  10   6     1144.93     1805.08    286.70 o 
  20  10   6     1533.74     1645.25    277.31 o 
  21  10   6     1151.50     1303.57    321.73 o 
  22  10   6     1672.98     1388.98    249.68 o 
  23  10   6     4244.47     4535.05    365.26 o 
  24  10   6      939.49     1401.73    283.56 o 
  25  10   6        0.59      417.50    388.19 o 
   1  11   6     2697.16     2342.19    166.37 o 
   2  11   6      488.25      541.38    213.37 o 
   3  11   6     3288.13     3096.98    231.25 o 
   4  11   6      226.18      649.80    178.27 o 
   5  11   6    20718.31    21202.45    343.16 o 
   6  11   6     2770.46     2705.84    205.66 o 
   7  11   6     3003.08     2928.43    211.71 o 
   8  11   6      823.42      921.85    176.56 o 
   9  11   6     1891.59     1922.44    182.20 o 
  10  11   6      748.64     1145.38    222.43 o 
  11  11   6       33.26      963.16    248.45 o 
  12  11   6      139.59      376.95    263.98 o 
  13  11   6     1038.06     1136.82    199.70 o 
  14  11   6     4784.81     4504.32    322.39 o 
  15  11   6    16121.86    14499.51    427.68 o 
  16  11   6     1784.81     1751.89    225.69 o 
  17  11   6     1330.74     1698.55    245.74 o 
  18  11   6     4039.02     3682.49    311.92 o 
  19  11   6      186.83     1258.83    320.13 o 
  20  11   6      464.11     1158.96    281.11 o 
  21  11   6     1059.58     1257.28    297.79 o 
  22  11   6      326.53     1099.79    320.23 o 
  23  11   6        2.33      882.22    382.85 o 
  24  11   6     1137.95     1298.48    298.47 o 
  25  11   6      898.23     1192.26    293.92 o 
   0  12   6     3468.11     2897.51    240.94 o 
   1  12   6     2664.88     2980.37    190.92 o 
   2  12   6       10.46     1209.91    252.19 o 
   3  12   6      323.07      826.20    212.30 o 
   4  12   6     2536.56     2825.12    213.06 o 
   5  12   6     1432.44     1287.41    161.21 o 
   6  12   6      226.85     1047.77    271.82 o 
   7  12   6    10888.39    10758.98    340.28 o 
   8  12   6     1026.11     1279.81    189.49 o 
   9  12   6     1425.13     1133.49    167.97 o 
  10  12   6     4502.42     4601.04    268.11 o 
  11  12   6     5795.30     6103.04    282.40 o 
  12  12   6     2560.53     2749.08    228.62 o 
  13  12   6     2196.55     1820.80    218.35 o 
  14  12   6     3834.40     3632.30    262.70 o 
  15  12   6     9792.20     9407.22    413.26 o 
  16  12   6     5150.14     5568.38    329.24 o 
  17  12   6    13152.83    12750.77    406.09 o 
  18  12   6      151.35     1464.10    312.60 o 
  19  12   6     7878.99     7413.53    386.50 o 
  20  12   6     1061.27     1599.80    313.35 o 
  21  12   6     1749.73     1741.88    266.88 o 
  22  12   6      356.69     1041.78    291.56 o 
  23  12   6       38.93     1128.86    340.29 o 
  24  12   6     2626.67     1886.55    290.30 o 
   1  13   6    25624.11    26145.68    521.03 o 
   2  13   6    11156.34    12010.17    288.73 o 
   3  13   6    20036.22    20559.53    343.37 o 
   4  13   6     1242.21     1591.56    194.26 o 
   5  13   6    55763.39    55116.15    475.23 o 
   6  13   6    21413.20    20921.44    372.43 o 
   7  13   6    35443.09    33964.29    423.50 o 
   8  13   6      143.11      998.81    295.49 o 
   9  13   6    28451.01    28240.40    472.34 o 
  10  13   6    11381.45    11758.88    337.02 o 
  11  13   6     4623.96     4579.92    254.42 o 
  12  13   6      461.33      804.34    272.52 o 
  13  13   6       61.74      748.42    298.64 o 
  14  13   6    13478.51    13196.57    415.34 o 
  15  13   6     4249.42     3996.67    322.10 o 
  16  13   6      710.01     1373.38    308.68 o 
  17  13   6     3105.27     3217.96    287.34 o 
  18  13   6     5181.06     5541.39    398.13 o 
  19  13   6     3081.56     3371.13    304.27 o 
  20  13   6       47.10      969.93    343.28 o 
  21  13   6     1082.28     1390.25    259.37 o 
  22  13   6     1179.52     1587.48    306.82 o 
  23  13   6     1240.54     1326.52    279.28 o 
   0  14   6    12290.60    13112.46    498.83 o 
   1  14   6      459.90      729.19    255.63 o 
   2  14   6     2410.97     2021.60    183.25 o 
   3  14   6     3072.75     2306.44    227.45 o 
   4  14   6    18855.82    19433.01    363.29 o 
   5  14   6     6979.79     6722.41    271.47 o 
   6  14   6      100.81     1169.76    295.41 o 
   7  14   6     7796.38     7816.80    299.94 o 
   8  14   6    28468.66    28836.00    453.96 o 
   9  14   6     8621.67     8231.68    355.28 o 
  10  14   6     1436.04     1299.69    181.09 o 
  11  14   6    13356.21    12644.73    361.47 o 
  12  14   6    16072.07    15774.88    377.11 o 
  13  14   6     9296.36     8338.45    345.25 o 
  14  14   6      733.00     1421.37    383.02 o 
  15  14   6    12188.71    12328.41    404.17 o 
  16  14   6    18488.43    18472.01    478.67 o 
  17  14   6     7905.63     8006.79    399.98 o 
  18  14   6     4762.62     5193.74    370.10 o 
  19  14   6    13094.36    12519.58    596.82 o 
  20  14   6     1211.16     1208.23    291.89 o 
  21  14   6    12393.17    13188.55    496.43 o 
  22  14   6      231.58      795.92    355.33 o 
   1  15   6     1810.45     2083.88    233.08 o 
   2  15   6    16042.49    16056.41    385.25 o 
   3  15   6    11017.65    10838.91    371.25 o 
   4  15   6      277.92     1166.90    291.15 o 
   5  15   6    24752.58    24530.70    389.22 o 
   6  15   6    25121.16    24099.92    425.86 o 
   7  15   6    30155.67    30452.41    441.26 o 
   8  15   6       44.65      312.94    262.42 o 
   9  15   6     8929.19     9397.07    330.71 o 
  10  15   6    16873.19    16595.97    442.55 o 
  11  15   6      732.26      900.28    224.80 o 
  12  15   6      123.70      636.67    260.35 o 
  13  15   6      466.88     1298.39    272.69 o 
  14  15   6    12447.99    12484.23    408.88 o 
  15  15   6      245.51     1172.36    346.46 o 
  16  15   6      435.37     1634.63    319.70 o 
  17  15   6     1023.34     1175.12    233.35 o 
  18  15   6     5260.66     5461.50    488.33 o 
  19  15   6     5348.45     5225.29    375.54 o 
  20  15   6      218.11      905.57    331.58 o 
  21  15   6     2304.77     2023.79    319.97 o 
   0  16   6    19465.35    19729.27    582.02 o 
   1  16   6      852.73     1077.44    231.86 o 
   2  16   6     1409.84     1122.29    207.80 o 
   3  16   6     1562.53     1648.66    224.72 o 
   4  16   6    23217.71    22069.17    440.14 o 
   5  16   6     6590.66     6100.01    315.39 o 
   6  16   6      502.61      927.76    307.54 o 
   7  16   6     2393.21     2111.71    202.34 o 
   8  16   6    24436.20    24411.89    424.55 o 
   9  16   6      420.83      833.81    241.07 o 
  10  16   6     1331.95     1337.30    199.41 o 
  11  16   6       21.14     1021.74    281.87 o 
  12  16   6     8079.28     8646.28    359.24 o 
  13  16   6     4437.55     4324.41    307.37 o 
  14  16   6        5.16      257.48    342.93 o 
  15  16   6     6286.84     6494.32    357.11 o 
  16  16   6    10142.03     9621.85    425.47 o 
  17  16   6     2498.15     2391.79    271.67 o 
  18  16   6     1111.91     1466.99    287.59 o 
  19  16   6     4192.70     4284.81    479.65 o 
  20  16   6     3358.15     3528.27    330.62 o 
   1  17   6      609.57     1325.99    305.81 o 
   2  17   6    13519.87    12148.25    368.73 o 
   3  17   6     1991.53     1553.75    199.88 o 
   4  17   6      184.54      196.56    266.86 o 
   5  17   6      388.10     1156.24    301.76 o 
   6  17   6     7702.47     8176.01    347.76 o 
   7  17   6        0.12      750.72    277.39 o 
   8  17   6        2.03      792.50    337.53 o 
   9  17   6     1795.01     1877.85    243.03 o 
  10  17   6      809.42     1196.84    232.14 o 
  11  17   6      846.14     1431.35    219.45 o 
  12  17   6      532.28     1190.13    294.55 o 
  13  17   6     2044.55     2381.95    267.82 o 
  14  17   6      101.40      563.52    350.42 o 
  15  17   6       43.57      980.25    262.40 o 
  16  17   6      119.30     1130.55    329.47 o 
  17  17   6      293.59     1239.47    298.73 o 
  18  17   6     7941.98     8485.59    479.58 o 
  19  17   6     1989.63     2063.43    264.76 o 
   0  18   6      110.67     1638.20    512.43 o 
   1  18   6     3192.44     3825.99    296.40 o 
   2  18   6      250.04      674.26    260.16 o 
   3  18   6      829.45     1074.73    270.80 o 
   4  18   6     2373.80     2568.94    264.87 o 
   5  18   6     1135.38     1477.09    216.91 o 
   6  18   6       29.14      763.73    299.73 o 
   7  18   6       91.53      892.19    291.88 o 
   8  18   6      125.97     1039.51    305.83 o 
   9  18   6       90.27      995.12    302.06 o 
  10  18   6     1997.89     2242.35    267.37 o 
  11  18   6     5721.65     6588.55    397.85 o 
  12  18   6      250.15      983.56    326.51 o 
  13  18   6     3846.63     3394.54    371.88 o 
  14  18   6      302.25      552.52    328.78 o 
  15  18   6     2199.60     1585.12    278.13 o 
  16  18   6      275.36     1357.83    271.93 o 
  17  18   6      413.63      438.24    322.04 o 
  18  18   6       13.45     1133.09    325.80 o 
   1  19   6    11788.97    11845.82    436.30 o 
   2  19   6      103.40      828.57    314.99 o 
   3  19   6     6966.11     6698.67    351.05 o 
   4  19   6     1880.72     1555.21    245.83 o 
   5  19   6    12093.96    12075.18    413.15 o 
   6  19   6       68.25     1633.50    330.78 o 
   7  19   6    13035.35    12728.10    443.83 o 
   8  19   6      187.79     1044.40    317.11 o 
   9  19   6    14484.17    13804.40    445.19 o 
  10  19   6       74.00      404.44    296.97 o 
  11  19   6     4859.55     4611.40    306.28 o 
  12  19   6       80.43      632.74    317.20 o 
  13  19   6      289.98      881.40    329.51 o 
  14  19   6       39.13      555.67    324.10 o 
  15  19   6       28.14     1036.79    345.36 o 
  16  19   6        8.48      697.77    341.37 o 
   0  20   6      283.27       46.65    412.19 o 
   1  20   6      538.87     1268.55    271.03 o 
   2  20   6       15.77      754.02    311.52 o 
   3  20   6     2417.21     2888.65    289.70 o 
   4  20   6     2545.03     2788.48    293.59 o 
   5  20   6     5892.70     5200.62    329.49 o 
   6  20   6       21.70     1313.07    347.08 o 
   7  20   6     3773.74     4254.98    342.84 o 
   8  20   6     2507.51     2656.04    275.09 o 
   9  20   6      155.89     1020.80    340.89 o 
  10  20   6       36.31      591.19    272.61 o 
  11  20   6     2181.82     1801.96    235.15 o 
  12  20   6      356.77     1179.57    309.89 o 
  13  20   6     6630.23     6193.98    376.20 o 
  14  20   6     1674.91     1515.92    280.87 o 
   1  21   6     6852.07     6390.24    374.12 o 
   2  21   6     4283.96     4549.64    330.66 o 
   3  21   6    17849.95    17614.73    488.50 o 
   4  21   6      189.28     1077.99    326.13 o 
   5  21   6    17346.07    17059.78    507.90 o 
   6  21   6     5502.91     6299.79    377.55 o 
   7  21   6     8337.64     8345.18    407.45 o 
   8  21   6      485.96     1410.68    289.37 o 
   9  21   6     3173.47     2968.84    301.61 o 
  10  21   6     1280.04      920.84    281.50 o 
  11  21   6     4782.18     4370.74    384.56 o 
  12  21   6     1400.88     1676.39    326.46 o 
   0  22   6     5681.40     5765.57    512.43 o 
   1  22   6       40.53      820.36    318.30 o 
   2  22   6      104.43      661.00    298.67 o 
   3  22   6     2321.76     2344.16    268.09 o 
   4  22   6     5809.96     6159.83    383.65 o 
   5  22   6     9126.88     8838.02    416.63 o 
   6  22   6      108.34      725.26    330.09 o 
   7  22   6     1900.13     1890.21    252.16 o 
   8  22   6     3951.40     3168.99    353.88 o 
   9  22   6        0.80      641.31    383.68 o 
   1  23   6     1149.10     1339.01    284.05 o 
   2  23   6     5562.18     5228.40    350.82 o 
   3  23   6     6780.15     7542.35    412.58 o 
   4  23   6      157.56      274.41    355.09 o 
   5  23   6     2020.40     2257.81    649.58 o 
   1   0   7    12586.23    13120.01    297.72 o 
   2   0   7    10803.86    10498.18    301.87 o 
   3   0   7   154595.31   163383.27    781.35 o 
   4   0   7    11835.62     9801.90    420.58 o 
   5   0   7   216679.53   218219.20   1351.26 o 
   6   0   7     4631.78     4373.12    242.76 o 
   7   0   7    28187.80    28986.54    397.92 o 
   8   0   7     1082.57      700.36    237.51 o 
   9   0   7     2381.74     2624.45    170.70 o 
  10   0   7      897.69      807.45    199.19 o 
  11   0   7    21756.65    21141.59    514.92 o 
  12   0   7     3135.98     3120.59    273.68 o 
  13   0   7    35553.29    36230.71    670.92 o 
  14   0   7    10609.80    10004.27    761.44 o 
  15   0   7     5668.05     6090.13    404.50 o 
  16   0   7     1325.52      845.27    301.41 o 
  17   0   7      460.62      787.85    315.70 o 
  18   0   7     4313.55     4536.20    457.76 o 
  19   0   7    49490.86    50041.82   1027.88 o 
  20   0   7      366.89      783.21    424.59 o 
  21   0   7    18545.14    18151.71    777.03 o 
  22   0   7      320.34      899.29    677.15 o 
  23   0   7        4.62     1000.65    535.49 o 
  24   0   7      120.22      570.73    551.21 o 
  25   0   7      981.78     1055.07    581.30 o 
  26   0   7     2667.96     3081.17    504.59 o 
  27   0   7     1111.81      645.47    477.44 o 
   0   1   7      823.25      773.70     78.98 o 
   1   1   7    22613.98    22239.32    161.94 o 
   2   1   7     6594.81     5831.85    190.61 o 
   3   1   7    32869.44    31860.71    451.62 o 
   4   1   7     7105.43     6601.29    196.56 o 
   5   1   7    35056.16    35554.98    490.87 o 
   6   1   7      714.19     1165.27    207.90 o 
   7   1   7    52069.85    51189.56    478.66 o 
   8   1   7     3747.56     3884.96    153.08 o 
   9   1   7     2293.26     2505.43    150.03 o 
  10   1   7     1436.17     1081.81    195.42 o 
  11   1   7    13371.57    13542.58    277.36 o 
  12   1   7     4163.72     3894.76    215.26 o 
  13   1   7    12218.74    12633.94    315.75 o 
  14   1   7      234.19     1039.36    212.85 o 
  15   1   7    39742.79    40202.71    463.09 o 
  16   1   7     1956.48     1986.94    292.40 o 
  17   1   7    14510.07    14385.59    366.96 o 
  18   1   7     3629.86     3397.67    393.43 o 
  19   1   7     2170.81     2013.69    260.05 o 
  20   1   7     4838.12     5001.36    318.46 o 
  21   1   7    21491.92    22436.63    644.05 o 
  22   1   7       51.53     1495.75    412.30 o 
  23   1   7    14869.05    15194.06    551.34 o 
  24   1   7      907.90     1971.87    395.17 o 
  25   1   7      988.10     1727.15    353.85 o 
  26   1   7      313.34      730.90    382.33 o 
  27   1   7     2422.82     2781.46    338.37 o 
   1   2   7     3342.62     3271.79     98.05 o 
   2   2   7     5227.31     4870.53    119.35 o 
   3   2   7    63017.28    62534.39    607.09 o 
   4   2   7      275.33      581.28    166.33 o 
   5   2   7   109634.21   112369.56    863.23 o 
   6   2   7     4351.79     4388.46    196.16 o 
   7   2   7     2050.75     1955.92     97.21 o 
   8   2   7     4832.88     4687.98    114.18 o 
   9   2   7      652.10      744.07    136.67 o 
  10   2   7      206.18      647.25    133.41 o 
  11   2   7    14621.88    13943.48    355.77 o 
  12   2   7      326.60     1290.50    296.85 o 
  13   2   7    27614.17    26859.27    380.64 o 
  14   2   7     4675.35     4670.66    281.35 o 
  15   2   7        4.47      282.21    245.26 o 
  16   2   7     2108.01     2166.67    208.29 o 
  17   2   7      266.41      530.84    266.59 o 
  18   2   7       49.34      573.93    270.02 o 
  19   2   7    13315.67    11966.99    364.61 o 
  20   2   7      418.10      997.93    313.46 o 
  21   2   7     9752.22    10453.38    419.15 o 
  22   2   7      624.49     1612.71    361.14 o 
  23   2   7     1050.75     1627.92    332.62 o 
  24   2   7       71.59      562.85    383.05 o 
  25   2   7     1137.59     1129.90    289.50 o 
  26   2   7     2232.84     2845.06    396.43 o 
  27   2   7     1287.09     1464.40    300.29 o 
   0   3   7      639.30      615.72    101.65 o 
   1   3   7      740.36      551.21     89.36 o 
   2   3   7       66.56      276.83    108.01 o 
   3   3   7        2.58      267.30     72.22 o 
   4   3   7      215.18      339.22     81.01 o 
   5   3   7     3637.82     4169.62    138.93 o 
   6   3   7      231.97      650.42    100.69 o 
   7   3   7      611.67      439.75    121.58 o 
   8   3   7      340.24      568.13    196.36 o 
   9   3   7     4258.47     3878.51    168.20 o 
  10   3   7      443.87      887.50    146.90 o 
  11   3   7     1351.69     1338.74    166.11 o 
  12   3   7      532.38      843.34    196.20 o 
  13   3   7     1862.91     2541.68    207.78 o 
  14   3   7     4636.65     4249.57    238.02 o 
  15   3   7     5262.30     5018.15    270.81 o 
  16   3   7      275.48      852.63    220.16 o 
  17   3   7       79.70      553.99    198.92 o 
  18   3   7       22.52      445.81    255.13 o 
  19   3   7      152.54      332.84    256.30 o 
  20   3   7     3158.87     2968.28    258.69 o 
  21   3   7      814.84     1805.64    266.95 o 
  22   3   7       15.64      642.94    262.12 o 
  23   3   7     1122.67     1766.67    297.65 o 
  24   3   7     2237.14     2278.23    299.30 o 
  25   3   7        0.25     1369.19    402.37 o 
  26   3   7     1307.71     1759.68    330.94 o 
  27   3   7       12.69      802.95    343.51 o 
   1   4   7     3516.50     3421.88    148.04 o 
   2   4   7       27.82      352.85    123.10 o 
   3   4   7     2947.15     3096.19    115.04 o 
   4   4   7     5607.70     5144.25    191.23 o 
   5   4   7    13634.60    13950.25    211.29 o 
   6   4   7     3508.31     3708.99    122.88 o 
   7   4   7     4215.04     4199.44    158.47 o 
   8   4   7      941.80      834.08    126.81 o 
   9   4   7     7250.11     6971.52    168.41 o 
  10   4   7     2205.30     2405.94    168.88 o 
  11   4   7       20.10      717.93    247.03 o 
  12   4   7     1297.24      937.27    155.26 o 
  13   4   7      394.05      727.09    166.14 o 
  14   4   7       30.42      518.60    238.66 o 
  15   4   7      104.38      660.10    179.65 o 
  16   4   7     3344.09     2830.29    227.91 o 
  17   4   7     4029.93     3374.18    271.33 o 
  18   4   7    12345.68    11012.67    471.12 o 
  19   4   7     1502.68     1509.37    207.84 o 
  20   4   7      125.14      590.88    263.40 o 
  21   4   7      173.56      926.61    311.52 o 
  22   4   7      501.59     1038.69    323.83 o 
  23   4   7       34.25      711.37    326.66 o 
  24   4   7      342.57      910.28    356.41 o 
  25   4   7        0.04      738.79    316.16 o 
  26   4   7      212.60      700.83    392.28 o 
  27   4   7       36.05      990.92    374.85 o 
   0   5   7      893.12     1164.05    194.60 o 
   1   5   7     9667.92    10887.86    196.63 o 
   2   5   7     5793.36     5131.44    159.88 o 
   3   5   7       10.10      694.20    142.01 o 
   4   5   7      829.84     1028.67    101.29 o 
   5   5   7     5286.89     4925.02    161.31 o 
   6   5   7       93.33      507.83    157.41 o 
   7   5   7     3341.92     3328.89    173.24 o 
   8   5   7      207.34      723.56    171.53 o 
   9   5   7     1725.41     1849.36    157.63 o 
  10   5   7     3369.61     3429.89    245.74 o 
  11   5   7       30.02      822.84    213.24 o 
  12   5   7     1008.13     1198.17    152.05 o 
  13   5   7     4319.97     4136.08    223.23 o 
  14   5   7     1402.23     1904.68    195.55 o 
  15   5   7    18154.50    18443.96    392.93 o 
  16   5   7       35.46      261.54    245.86 o 
  17   5   7      861.05      874.51    187.18 o 
  18   5   7       94.39      400.52    283.42 o 
  19   5   7     1315.70     1397.38    198.84 o 
  20   5   7     1926.27     1515.11    192.02 o 
  21   5   7     9449.67    10173.97    556.50 o 
  22   5   7        5.04      409.56    382.02 o 
  23   5   7     5807.88     6170.89    462.80 o 
  24   5   7       76.47     1083.20    440.91 o 
  25   5   7     1388.41     1915.99    379.40 o 
  26   5   7      262.06      946.42    428.78 o 
   1   6   7     5028.79     4891.22    171.83 o 
   2   6   7    10167.10    10273.77    213.61 o 
   3   6   7    43313.98    44849.72    412.09 o 
   4   6   7      580.81      882.88    168.75 o 
   5   6   7    44136.61    44211.89    507.59 o 
   6   6   7       31.78      768.09    173.34 o 
   7   6   7    11650.23    12291.87    235.47 o 
   8   6   7     2355.23     2299.76    160.71 o 
   9   6   7    13993.97    13472.82    248.19 o 
  10   6   7     4004.14     3645.77    169.17 o 
  11   6   7    37919.18    38090.34    394.81 o 
  12   6   7     4749.53     5381.48    242.30 o 
  13   6   7     5772.69     5924.76    282.32 o 
  14   6   7      338.24     1159.62    261.34 o 
  15   6   7      776.75     1084.34    181.42 o 
  16   6   7     2545.71     2681.47    242.54 o 
  17   6   7     1922.25     1574.62    191.10 o 
  18   6   7      295.99      453.00    251.18 o 
  19   6   7    26386.41    26916.27    534.73 o 
  20   6   7        3.95      893.60    345.67 o 
  21   6   7    19039.63    19110.56    549.19 o 
  22   6   7     1716.74     2089.14    313.28 o 
  23   6   7       23.22      756.33    390.77 o 
  24   6   7      493.58     1002.34    412.09 o 
  25   6   7      743.64     1021.23    370.73 o 
  26   6   7     2635.32     2622.28    360.92 o 
   0   7   7     1534.72     1865.17    195.58 o 
   1   7   7       37.44      444.10    193.75 o 
   2   7   7    14275.53    13846.98    230.74 o 
   3   7   7     4133.92     3936.64    211.38 o 
   4   7   7     7232.27     7487.28    203.51 o 
   5   7   7    48332.39    48516.08    381.29 o 
   6   7   7     2978.04     3039.35    172.04 o 
   7   7   7     1805.91     1854.38    144.24 o 
   8   7   7     4729.06     4843.19    193.22 o 
   9   7   7    27298.44    26393.79    342.67 o 
  10   7   7     1894.77     1639.96    177.89 o 
  11   7   7     1461.11     1349.83    236.52 o 
  12   7   7     1526.71     1357.51    263.21 o 
  13   7   7    46549.40    46406.49    507.17 o 
  14   7   7     7281.19     7270.97    330.78 o 
  15   7   7    64911.15    66079.66    855.62 o 
  16   7   7      503.16      895.15    264.12 o 
  17   7   7     1878.10     2089.97    230.15 o 
  18   7   7      855.64      914.80    276.61 o 
  19   7   7     2250.83     1989.70    393.46 o 
  20   7   7       68.35       77.00    284.97 o 
  21   7   7    26611.73    27171.12    919.98 o 
  22   7   7     1031.84     1536.69    486.55 o 
  23   7   7    16995.62    17209.67    614.34 o 
  24   7   7     3783.37     3431.96    424.23 o 
  25   7   7     1576.40     1818.92    339.91 o 
  26   7   7      105.46      959.53    419.34 o 
   1   8   7     4583.45     4658.42    185.30 o 
   2   8   7     2395.79     2861.75    184.37 o 
   3   8   7    50113.96    50977.45    415.91 o 
   4   8   7     2178.58     2630.28    169.42 o 
   5   8   7    41697.41    42062.32    346.30 o 
   6   8   7      545.31      979.33    123.99 o 
   7   8   7     2680.16     2931.86    188.99 o 
   8   8   7     4743.74     4529.04    247.41 o 
   9   8   7     9974.90     9546.97    242.64 o 
  10   8   7     3442.76     3555.69    193.66 o 
  11   8   7    47438.78    45290.13    549.43 o 
  12   8   7     6339.08     5779.51    245.92 o 
  13   8   7    23362.19    23593.83    421.18 o 
  14   8   7     5145.84     5498.90    406.19 o 
  15   8   7     2234.30     1923.55    298.33 o 
  16   8   7     1984.61     2106.11    289.99 o 
  17   8   7        1.34      983.21    300.28 o 
  18   8   7     2056.50     2045.34    238.24 o 
  19   8   7    26130.28    26544.28    542.94 o 
  20   8   7       72.75     1070.81    320.44 o 
  21   8   7    21310.64    20904.00    644.13 o 
  22   8   7     2692.21     2492.14    317.98 o 
  23   8   7      743.92     1507.38    475.67 o 
  24   8   7      238.65     1880.09    417.65 o 
  25   8   7     3155.25     2891.41    395.11 o 
   0   9   7      867.27     1000.91    185.21 o 
   1   9   7     4863.62     5000.72    191.06 o 
   2   9   7     4972.47     5120.27    242.73 o 
   3   9   7      141.17      852.66    193.98 o 
   4   9   7     6686.88     6803.50    212.52 o 
   5   9   7     8373.23     8882.59    224.93 o 
   6   9   7      113.26      635.92    176.33 o 
   7   9   7     5223.01     5079.05    241.00 o 
   8   9   7      889.43      790.92    149.60 o 
   9   9   7     9558.77     9458.38    281.02 o 
  10   9   7      479.36      882.69    167.89 o 
  11   9   7     1336.57     1346.62    163.93 o 
  12   9   7     1042.15     1112.35    253.26 o 
  13   9   7    13314.15    12594.24    396.99 o 
  14   9   7       59.12      656.93    291.30 o 
  15   9   7    10872.74    10711.58    378.74 o 
  16   9   7      850.86     1138.55    244.52 o 
  17   9   7       98.14      652.20    315.78 o 
  18   9   7      183.55      944.28    305.51 o 
  19   9   7      125.85     1813.91    347.04 o 
  20   9   7       20.47     1050.70    374.18 o 
  21   9   7     9242.02     9072.23    512.97 o 
  22   9   7      571.36     1721.43    303.00 o 
  23   9   7     6812.39     8086.35    556.15 o 
  24   9   7     1053.68     1594.45    374.76 o 
  25   9   7        0.71     1043.44    348.08 o 
   1  10   7     1883.30     1940.84    159.75 o 
   2  10   7       72.75      877.94    176.29 o 
   3  10   7       40.81      917.58    187.03 o 
   4  10   7      922.19     1162.75    161.34 o 
   5  10   7     2564.98     2438.72    174.19 o 
   6  10   7     2862.46     2977.60    204.02 o 
   7  10   7        0.43      677.44    243.70 o 
   8  10   7      361.10      872.12    232.45 o 
   9  10   7       45.17      775.83    258.42 o 
  10  10   7      440.76      537.02    174.06 o 
  11  10   7     1141.05     1039.52    166.67 o 
  12  10   7     1104.95     1139.47    177.37 o 
  13  10   7       80.28      348.07    259.11 o 
  14  10   7     1260.19     1300.85    231.29 o 
  15  10   7     1235.12     1815.33    252.33 o 
  16  10   7     2744.48     2470.13    236.98 o 
  17  10   7        2.35      621.85    309.97 o 
  18  10   7      193.92     1182.63    305.76 o 
  19  10   7     2382.26     2564.91    271.19 o 
  20  10   7        0.00      478.15    407.74 o 
  21  10   7     1276.99     1196.98    268.66 o 
  22  10   7      216.37      707.05    414.54 o 
  23  10   7      305.84     1040.66    452.24 o 
  24  10   7     2003.68     2511.71    431.54 o 
   0  11   7      522.27      988.77    298.08 o 
   1  11   7      209.56      663.53    195.24 o 
   2  11   7     2774.08     2807.14    172.88 o 
   3  11   7      138.18      731.98    191.85 o 
   4  11   7        0.74      827.41    243.40 o 
   5  11   7      193.78     1009.80    217.22 o 
   6  11   7     2140.91     1855.19    198.48 o 
   7  11   7      181.17      563.81    233.70 o 
   8  11   7     5957.64     6323.52    274.08 o 
   9  11   7       72.31      793.24    242.94 o 
  10  11   7      194.48      762.50    198.17 o 
  11  11   7      283.35      831.82    236.07 o 
  12  11   7     2089.32     1986.27    205.35 o 
  13  11   7      324.61      697.59    201.83 o 
  14  11   7     3209.65     3143.94    388.51 o 
  15  11   7     2363.31     2693.94    282.53 o 
  16  11   7      327.79      978.40    275.88 o 
  17  11   7     5326.91     5956.00    382.67 o 
  18  11   7      388.58      806.00    349.05 o 
  19  11   7     1140.11     1105.25    273.37 o 
  20  11   7        3.95      741.32    319.10 o 
  21  11   7      408.09     1216.27    509.79 o 
  22  11   7      942.88     1160.60    342.15 o 
  23  11   7      725.81      958.56    296.03 o 
   1  12   7       22.56      699.56    218.45 o 
   2  12   7     4150.79     4194.08    221.68 o 
   3  12   7    31138.27    31411.21    530.36 o 
   4  12   7        1.50      552.91    255.25 o 
   5  12   7    33436.01    31877.32    473.16 o 
   6  12   7       23.25      680.56    248.77 o 
   7  12   7    10361.34    10215.52    300.82 o 
   8  12   7     5057.19     4895.94    245.82 o 
   9  12   7     2451.22     2490.96    218.39 o 
  10  12   7      904.44     1174.21    180.69 o 
  11  12   7     4453.08     4172.23    261.72 o 
  12  12   7      689.74      838.01    193.84 o 
  13  12   7     7145.11     6595.50    309.83 o 
  14  12   7      874.85     1130.10    227.01 o 
  15  12   7     3995.88     3742.50    289.25 o 
  16  12   7     2902.23     2512.95    261.38 o 
  17  12   7      484.90     1167.04    300.83 o 
  18  12   7        2.80     1116.73    334.60 o 
  19  12   7     8340.25     7562.93    401.47 o 
  20  12   7        0.05      980.18    359.82 o 
  21  12   7     5500.72     5378.61    441.81 o 
  22  12   7      522.95      677.69    434.17 o 
  23  12   7      323.42      846.48    351.77 o 
   0  13   7     2058.20     1789.39    277.63 o 
   1  13   7     2970.73     3292.01    242.09 o 
   2  13   7     4591.41     4698.84    280.90 o 
   3  13   7     6103.36     6576.38    261.66 o 
   4  13   7     5819.77     5304.27    265.23 o 
   5  13   7    19905.23    19586.00    354.02 o 
   6  13   7      312.85     1214.71    262.80 o 
   7  13   7    17389.30    17914.22    391.31 o 
   8  13   7     2955.60     2604.40    243.04 o 
   9  13   7      987.25     1451.00    221.42 o 
  10  13   7      122.30      958.04    241.91 o 
  11  13   7     5919.47     5697.17    298.82 o 
  12  13   7     3052.93     2966.74    258.39 o 
  13  13   7     7830.50     7806.97    352.56 o 
  14  13   7      130.94     1017.11    268.43 o 
  15  13   7    22926.68    23053.19    465.18 o 
  16  13   7      812.49     1571.83    299.10 o 
  17  13   7     8856.14     8644.44    396.72 o 
  18  13   7     1841.96     1420.53    243.82 o 
  19  13   7     2744.83     3045.60    327.45 o 
  20  13   7     1803.11     1951.44    411.08 o 
  21  13   7    11271.40    11391.81    951.91 o 
  22  13   7      220.65      893.90    412.64 o 
   1  14   7    10091.89     9843.11    341.74 o 
   2  14   7      364.42      986.02    216.42 o 
   3  14   7    49032.98    49517.39    672.06 o 
   4  14   7     2427.83     2840.81    276.29 o 
   5  14   7   124205.20   126240.23   1086.95 o 
   6  14   7     4563.97     5174.76    267.06 o 
   7  14   7     8239.82     7969.45    307.54 o 
   8  14   7     1700.93     1768.80    225.32 o 
   9  14   7      137.40      653.98    233.50 o 
  10  14   7      525.55     1175.92    261.97 o 
  11  14   7    10652.09     9855.94    352.63 o 
  12  14   7      339.44     1001.70    232.72 o 
  13  14   7    20536.82    20769.72    451.20 o 
  14  14   7     3695.01     4118.61    294.52 o 
  15  14   7      781.44     1044.89    257.16 o 
  16  14   7      851.22      897.89    276.50 o 
  17  14   7      803.64     1061.38    297.55 o 
  18  14   7      391.40      902.76    324.88 o 
  19  14   7    18561.38    18207.83    580.06 o 
  20  14   7      232.44     1143.11    330.70 o 
  21  14   7    12418.64    13002.37    521.38 o 
   0  15   7     1761.49     1355.61    261.72 o 
   1  15   7    15488.90    15910.07    397.16 o 
   2  15   7      198.80      697.51    296.63 o 
   3  15   7     9558.21     9366.53    343.09 o 
   4  15   7     5337.60     4576.35    282.17 o 
   5  15   7     9326.25     8585.75    329.15 o 
   6  15   7        8.80      707.34    286.65 o 
   7  15   7    20166.15    19907.32    381.36 o 
   8  15   7     4780.36     4347.97    255.43 o 
   9  15   7     3380.24     4049.00    261.62 o 
  10  15   7      334.27     1071.48    267.03 o 
  11  15   7     7407.51     6975.67    323.40 o 
  12  15   7     3773.08     4470.88    322.40 o 
  13  15   7     4568.20     4071.52    340.29 o 
  14  15   7      761.16     1053.77    296.98 o 
  15  15   7    14494.04    14100.24    425.39 o 
  16  15   7     2624.14     2580.47    377.10 o 
  17  15   7     1196.64     1359.42    303.72 o 
  18  15   7     3952.18     4233.36    440.08 o 
  19  15   7      228.47     1098.81    346.11 o 
  20  15   7      307.28      707.47    354.99 o 
   1  16   7     6221.93     6278.26    324.61 o 
   2  16   7      592.48     1137.19    320.83 o 
   3  16   7    20147.59    19642.21    417.43 o 
   4  16   7      747.13      817.53    258.53 o 
   5  16   7    27742.43    25944.88    457.22 o 
   6  16   7     3329.92     2986.99    267.03 o 
   7  16   7       39.06      828.78    296.01 o 
   8  16   7       17.61      766.08    296.80 o 
   9  16   7     1841.65     1694.63    241.52 o 
  10  16   7      129.53      849.92    268.73 o 
  11  16   7     8098.74     7713.67    342.02 o 
  12  16   7     1256.89     1127.67    205.12 o 
  13  16   7    11438.07    10648.39    472.29 o 
  14  16   7     1666.80     1309.17    215.25 o 
  15  16   7      466.83      531.25    254.86 o 
  16  16   7       35.54      743.24    273.63 o 
  17  16   7      408.65      770.43    297.16 o 
  18  16   7      562.26     1030.21    336.80 o 
  19  16   7     7266.25     7250.90    447.71 o 
   0  17   7      276.39     1811.21    447.30 o 
   1  17   7      337.63      672.25    300.68 o 
   2  17   7       36.64      408.51    293.21 o 
   3  17   7     5239.80     5684.14    333.66 o 
   4  17   7      145.55      822.95    304.75 o 
   5  17   7     4388.42     4851.30    359.40 o 
   6  17   7      209.74      863.53    277.24 o 
   7  17   7     5313.24     5825.21    333.56 o 
   8  17   7      787.75      842.48    254.64 o 
   9  17   7     1497.36     1648.33    232.50 o 
  10  17   7      545.98     1329.49    261.03 o 
  11  17   7     4537.81     4397.18    339.75 o 
  12  17   7        0.01     1054.05    328.10 o 
  13  17   7     2337.36     2310.39    274.83 o 
  14  17   7      516.00     1123.33    266.78 o 
  15  17   7     1039.41     1173.22    262.54 o 
  16  17   7     2388.25     2160.50    297.29 o 
  17  17   7      317.94      885.09    348.73 o 
  18  17   7       66.40     1045.75    393.37 o 
   1  18   7     3130.61     3460.86    269.89 o 
   2  18   7      657.96     1210.57    273.57 o 
   3  18   7      297.89     1139.98    305.30 o 
   4  18   7     2102.90     2474.84    388.26 o 
   5  18   7     4023.91     3521.38    281.12 o 
   6  18   7      170.62     1009.57    280.13 o 
   7  18   7    12034.13    11119.19    477.83 o 
   8  18   7      344.42      682.92    279.98 o 
   9  18   7     7093.56     7444.37    376.05 o 
  10  18   7       62.93      908.34    327.71 o 
  11  18   7      586.92     1507.57    367.32 o 
  12  18   7       85.52      971.09    321.98 o 
  13  18   7      428.41     1069.41    342.92 o 
  14  18   7       96.08      897.19    309.48 o 
  15  18   7     4425.69     3804.92    344.71 o 
  16  18   7     1292.54     1430.59    308.48 o 
   0  19   7      671.06     2122.54    428.41 o 
   1  19   7       55.07     1080.81    290.56 o 
   2  19   7     2351.64     2650.49    347.66 o 
   3  19   7        2.85      947.65    320.99 o 
   4  19   7     1195.36     1201.90    215.62 o 
   5  19   7     1710.41     2027.94    238.44 o 
   6  19   7      715.40     1452.48    268.91 o 
   7  19   7     1376.26     1675.50    359.60 o 
   8  19   7       63.68      467.95    279.88 o 
   9  19   7      135.50      789.31    291.08 o 
  10  19   7      357.59     1167.78    280.81 o 
  11  19   7      233.08      705.17    265.90 o 
  12  19   7     1419.83     1823.93    300.57 o 
  13  19   7     1542.02     1486.13    244.31 o 
  14  19   7       49.03      771.21    340.35 o 
   1  20   7     2189.80     2173.41    252.34 o 
   2  20   7      504.21     1238.36    313.34 o 
   3  20   7    10159.11    10356.94    413.45 o 
   4  20   7        0.71      484.51    297.62 o 
   5  20   7    11619.09    10431.11    408.88 o 
   6  20   7     1392.99     2278.23    283.42 o 
   7  20   7     4341.44     4103.89    305.19 o 
   8  20   7     1574.29     1959.64    306.31 o 
   9  20   7     5177.47     4897.35    359.26 o 
  10  20   7     2747.77     3382.35    457.83 o 
  11  20   7    11652.18    11840.76    463.20 o 
  12  20   7      823.43     1310.54    286.86 o 
   0  21   7       20.40      524.83    438.84 o 
   1  21   7      215.04      897.97    331.92 o 
   2  21   7      970.46     1237.61    262.52 o 
   3  21   7     1268.97     1593.82    274.56 o 
   4  21   7      696.43     1133.24    302.89 o 
   5  21   7     6285.34     6561.64    373.89 o 
   6  21   7      302.07     1249.74    299.75 o 
   7  21   7      322.91      280.15    321.38 o 
   8  21   7      469.37      505.74    251.03 o 
   9  21   7     5977.68     4879.61    351.85 o 
  10  21   7     1015.81     1402.38    331.39 o 
   1  22   7      537.27     1033.95    334.50 o 
   2  22   7     1704.47     1733.97    298.68 o 
   3  22   7     5528.51     4956.53    349.04 o 
   4  22   7      763.17     1462.15    280.26 o 
   5  22   7     4450.23     4803.87    408.21 o 
   6  22   7      535.81      871.92    283.27 o 
   0   0   8    53279.52    52995.16    895.87 o 
   1   0   8    15766.81    14888.13    583.33 o 
   2   0   8    13948.42    12332.37    565.44 o 
   3   0   8     2031.43     1873.82    200.29 o 
   4   0   8    38351.79    38712.32    523.52 o 
   5   0   8     6950.63     7785.80    328.93 o 
   6   0   8     3422.74     3092.92    283.74 o 
   7   0   8     8811.39     8773.47    338.08 o 
   8   0   8    24591.69    24247.88    965.31 o 
   9   0   8    18830.86    18135.30    634.96 o 
  10   0   8     3431.52     2856.37    474.63 o 
  11   0   8    14056.27    12359.36    866.78 o 
  12   0   8     3445.19     2902.87    344.20 o 
  13   0   8    23349.20    21878.93    891.28 o 
  14   0   8    16340.85    17076.89    640.44 o 
  15   0   8    46340.51    47889.89   1820.65 o 
  16   0   8     9537.56     9228.30    544.80 o 
  17   0   8        9.43       49.15    506.19 o 
  18   0   8     1142.39     1241.34    346.59 o 
  19   0   8     2786.90     2978.95    785.03 o 
  20   0   8     5140.07     5224.31    553.62 o 
  21   0   8    13623.32    14042.45    985.99 o 
  22   0   8       94.21      816.84    570.54 o 
  23   0   8    14993.75    15204.36    812.47 o 
  24   0   8    11107.19     9332.83    666.22 o 
  25   0   8      671.23      995.45    425.14 o 
  26   0   8     2735.21     2260.78    445.46 o 
   1   1   8       45.34      709.02    162.09 o 
   2   1   8    35775.88    35477.95    393.48 o 
   3   1   8    79552.90    83423.45    795.87 o 
   4   1   8     3363.17     3105.74    179.93 o 
   5   1   8    52361.80    54386.30    390.82 o 
   6   1   8    33304.10    33433.57    333.35 o 
   7   1   8    20557.30    21009.14    293.98 o 
   8   1   8     1357.60     1576.98    161.08 o 
   9   1   8     2570.17     2600.81    209.10 o 
  10   1   8    25995.17    23354.58    849.97 o 
  11   1   8    19822.54    20047.72    370.29 o 
  12   1   8     2753.19     2256.94    270.32 o 
  13   1   8    31657.71    31344.07    533.78 o 
  14   1   8     8828.30     8370.59    383.11 o 
  15   1   8      420.69     1291.37    386.15 o 
  16   1   8      999.35     1494.97    264.98 o 
  17   1   8     7213.77     7773.67    405.36 o 
  18   1   8    11288.66     9971.37    421.80 o 
  19   1   8    23503.51    22391.49    543.60 o 
  20   1   8      839.78     1234.57    396.59 o 
  21   1   8     9997.41    10409.23    488.34 o 
  22   1   8     1426.24     1543.48    311.72 o 
  23   1   8        0.05      677.21    368.28 o 
  24   1   8      631.53     1645.08    409.43 o 
  25   1   8      151.51     1471.33    345.90 o 
  26   1   8     5474.19     5991.89    704.88 o 
   0   2   8    21625.70    20828.41    276.69 o 
   1   2   8     3752.59     3738.42    188.92 o 
   2   2   8     6127.50     5696.02    203.08 o 
   3   2   8      359.12     1063.42    174.98 o 
   4   2   8     9545.38     9759.80    261.00 o 
   5   2   8    10570.05    10956.00    268.15 o 
   6   2   8      577.27     1089.06    172.89 o 
   7   2   8     1839.68     2367.91    197.54 o 
   8   2   8    16635.96    16694.18    303.61 o 
   9   2   8       87.57      694.27    365.08 o 
  10   2   8      183.99      397.84    237.51 o 
  11   2   8     2042.78     2337.63    195.01 o 
  12   2   8       31.29      483.47    302.27 o 
  13   2   8     3928.96     4189.39    298.53 o 
  14   2   8     1885.06     1960.46    269.28 o 
  15   2   8     9370.01     8843.30    379.54 o 
  16   2   8    10456.33     9122.55    384.77 o 
  17   2   8     2251.73     1919.40    278.08 o 
  18   2   8      998.37     1394.84    300.38 o 
  19   2   8     4150.32     3742.12    341.34 o 
  20   2   8     2781.67     3454.81    318.67 o 
  21   2   8    11345.84    10769.15    470.21 o 
  22   2   8        0.61      539.08    391.94 o 
  23   2   8     4364.96     5081.52    475.46 o 
  24   2   8     3463.19     3178.89    576.63 o 
  25   2   8      376.35     1105.91    364.30 o 
  26   2   8      798.61     1282.64    333.10 o 
   1   3   8       63.29      691.69    133.26 o 
   2   3   8      234.12      759.80    206.18 o 
   3   3   8     3050.31     3537.11    165.12 o 
   4   3   8     5741.02     5540.20    221.87 o 
   5   3   8     9819.37     9899.69    248.52 o 
   6   3   8     2774.53     2724.22    184.36 o 
   7   3   8        7.44      627.36    210.09 o 
   8   3   8     4791.81     4868.17    187.93 o 
   9   3   8       95.02      845.30    196.45 o 
  10   3   8     6129.37     6171.60    331.11 o 
  11   3   8     4550.21     4424.12    203.31 o 
  12   3   8       27.92      448.41    237.58 o 
  13   3   8      988.63      975.80    230.39 o 
  14   3   8     4961.28     5090.42    336.58 o 
  15   3   8      272.25      400.48    292.99 o 
  16   3   8      767.78      769.56    267.21 o 
  17   3   8      142.52      662.48    387.36 o 
  18   3   8     1155.03     1404.42    254.63 o 
  19   3   8     3109.26     3406.96    347.27 o 
  20   3   8       79.60      718.41    306.04 o 
  21   3   8     1755.24     1476.10    380.64 o 
  22   3   8       11.47      442.02    369.30 o 
  23   3   8       21.70     1067.54    370.91 o 
  24   3   8      477.85     1139.96    299.02 o 
  25   3   8      103.87      609.94    379.03 o 
  26   3   8     2295.19     1816.13    349.01 o 
   0   4   8    12220.82    12234.67    276.83 o 
   1   4   8     1280.18     1589.10    157.67 o 
   2   4   8     7846.63     6948.43    174.54 o 
   3   4   8      143.10      639.24    120.69 o 
   4   4   8      692.19      587.96    143.85 o 
   5   4   8     3329.76     3556.69    162.42 o 
   6   4   8     4014.25     3916.77    172.18 o 
   7   4   8      525.84      413.72    151.93 o 
   8   4   8      399.97      907.75    144.16 o 
   9   4   8      314.30      561.24     89.03 o 
  10   4   8       31.86      695.28    201.48 o 
  11   4   8     1679.62     1557.04    176.13 o 
  12   4   8    15276.58    13729.24    336.44 o 
  13   4   8     3352.98     3112.71    233.75 o 
  14   4   8     2882.16     3103.04    277.16 o 
  15   4   8     4123.41     4667.03    406.61 o 
  16   4   8      200.86      709.40    270.77 o 
  17   4   8       34.28      841.89    287.22 o 
  18   4   8     2084.31     2126.16    281.92 o 
  19   4   8        1.12      435.65    335.10 o 
  20   4   8       61.78     1298.04    311.23 o 
  21   4   8      204.41      196.27    327.37 o 
  22   4   8       17.50      624.29    366.47 o 
  23   4   8     1902.92     2036.37    402.50 o 
  24   4   8        0.86      891.97    383.94 o 
  25   4   8      858.69     1361.58    374.85 o 
   1   5   8    13414.17    14438.30    237.33 o 
   2   5   8       24.23      315.69    133.01 o 
   3   5   8    24734.75    24838.69    248.77 o 
   4   5   8     2422.14     2464.26    119.19 o 
   5   5   8     7068.44     7300.55    193.28 o 
   6   5   8     5960.45     6616.34    192.64 o 
   7   5   8    11388.63    11707.76    299.38 o 
   8   5   8     1184.90     1064.98    133.74 o 
   9   5   8     5011.59     4920.89    168.62 o 
  10   5   8     4558.57     4718.53    207.15 o 
  11   5   8    14084.92    14150.28    296.17 o 
  12   5   8     1064.19     1247.13    187.59 o 
  13   5   8     9859.80    10223.02    544.69 o 
  14   5   8      445.12     1289.70    250.93 o 
  15   5   8       47.11      515.71    300.65 o 
  16   5   8       90.56      481.72    349.45 o 
  17   5   8     1565.57     1153.67    238.85 o 
  18   5   8      988.51     1809.70    341.52 o 
  19   5   8    15205.20    14403.95    499.09 o 
  20   5   8       86.29      570.81    387.38 o 
  21   5   8     8661.44     9141.52    517.95 o 
  22   5   8      186.59     1291.73    461.97 o 
  23   5   8      269.71      373.45    357.34 o 
  24   5   8     1177.21     1504.97    338.96 o 
  25   5   8     1399.08     1771.59    398.84 o 
   0   6   8      260.60      468.09    165.92 o 
   1   6   8     7122.00     7079.09    198.69 o 
   2   6   8      265.85      852.92    166.96 o 
   3   6   8     1036.27     1191.20    151.17 o 
   4   6   8     1293.75     1354.82    135.49 o 
   5   6   8    20148.30    20066.61    298.95 o 
   6   6   8     5125.77     5232.83    245.88 o 
   7   6   8     1274.04     1478.67    128.77 o 
   8   6   8     9210.19     9049.24    224.24 o 
   9   6   8     6179.40     5769.29    220.15 o 
  10   6   8      230.36      393.59    143.37 o 
  11   6   8     9218.63     8582.57    252.65 o 
  12   6   8      852.00      886.58    248.18 o 
  13   6   8    38959.25    37909.50    472.40 o 
  14   6   8     7815.60     7787.36    353.64 o 
  15   6   8    31669.54    29561.61    797.23 o 
  16   6   8    12916.08    12866.45    429.55 o 
  17   6   8       72.29      710.68    354.95 o 
  18   6   8     1329.38     1305.16    290.16 o 
  19   6   8     2914.91     3136.61    328.21 o 
  20   6   8     3133.97     3192.46    455.28 o 
  21   6   8    20474.94    19517.56    683.72 o 
  22   6   8     1542.56     2291.20    415.43 o 
  23   6   8    15936.44    16840.47    635.86 o 
  24   6   8     3959.94     3638.18    466.37 o 
  25   6   8     3731.74     3871.31    417.89 o 
   1   7   8      847.37     1012.22    116.94 o 
   2   7   8     6643.59     6510.83    200.62 o 
   3   7   8    33419.27    33839.76    438.64 o 
   4   7   8     9165.41     9594.37    222.36 o 
   5   7   8    22475.44    21572.10    290.21 o 
   6   7   8     6308.77     5982.89    205.89 o 
   7   7   8     8547.97     8476.29    248.29 o 
   8   7   8    30408.87    28451.28    535.48 o 
   9   7   8    14606.81    14869.77    409.34 o 
  10   7   8    29268.68    29080.13    364.60 o 
  11   7   8    37124.85    35984.61    468.89 o 
  12   7   8     1126.79     1085.67    158.29 o 
  13   7   8    23400.94    22076.40    589.94 o 
  14   7   8     6459.13     5857.44    331.16 o 
  15   7   8     2406.97     2044.97    250.43 o 
  16   7   8       11.09      530.50    370.83 o 
  17   7   8       94.12      987.11    342.53 o 
  18   7   8     6127.65     6778.50    480.33 o 
  19   7   8    30280.72    27611.32    703.85 o 
  20   7   8     1486.57     1734.72    314.31 o 
  21   7   8    22068.80    20952.95    659.26 o 
  22   7   8        1.80      894.24    468.74 o 
  23   7   8       28.65     1573.24    504.44 o 
  24   7   8     3110.04     2881.30    541.18 o 
   0   8   8     2024.38     1894.54    210.12 o 
   1   8   8     1042.21     1069.77    147.91 o 
   2   8   8       60.14      838.59    192.80 o 
   3   8   8     1642.37     1775.97    146.24 o 
   4   8   8      774.04     1094.26    237.76 o 
   5   8   8    12257.62    12271.90    257.05 o 
   6   8   8     1672.36     1670.00    212.05 o 
   7   8   8       78.22     1018.47    209.81 o 
   8   8   8    16346.51    15963.02    277.48 o 
   9   8   8    10451.59     9695.96    262.10 o 
  10   8   8      419.85     1072.88    239.87 o 
  11   8   8     1426.32     1244.47    179.72 o 
  12   8   8     3766.26     3433.15    241.87 o 
  13   8   8    24000.63    22541.27    470.20 o 
  14   8   8     1961.96     2081.92    248.05 o 
  15   8   8    16383.43    15925.71    449.80 o 
  16   8   8    23982.54    22890.21    591.70 o 
  17   8   8      465.33      918.20    386.59 o 
  18   8   8       77.66      515.78    315.66 o 
  19   8   8      746.15      865.98    394.68 o 
  20   8   8     4149.56     3387.25    407.83 o 
  21   8   8    12699.48    12201.50    599.38 o 
  22   8   8      123.81     1315.59    446.15 o 
  23   8   8    15213.81    14677.38    615.91 o 
  24   8   8     5172.02     4946.32    433.40 o 
   1   9   8      875.75      934.24    177.28 o 
   2   9   8      238.05      634.96    184.85 o 
   3   9   8     8509.81     8462.68    235.26 o 
   4   9   8     2640.52     2464.17    162.06 o 
   5   9   8    13279.93    13580.88    274.30 o 
   6   9   8     2857.41     3758.50    191.73 o 
   7   9   8        7.87      253.20    152.45 o 
   8   9   8     1662.19     1352.80    153.08 o 
   9   9   8      107.16      829.76    254.59 o 
  10   9   8     2663.82     2623.42    203.99 o 
  11   9   8    14592.50    13932.10    499.31 o 
  12   9   8      606.26      986.39    235.42 o 
  13   9   8     6953.10     6756.52    358.44 o 
  14   9   8     1954.30     1666.31    232.83 o 
  15   9   8      482.94     1171.30    265.78 o 
  16   9   8        2.62      437.46    365.67 o 
  17   9   8       89.04      762.67    330.89 o 
  18   9   8     1735.20     1602.67    305.62 o 
  19   9   8    11631.62    12862.41    589.42 o 
  20   9   8      187.39      454.53    486.51 o 
  21   9   8     6984.97     6892.50    612.35 o 
  22   9   8      553.15     1245.66    388.31 o 
  23   9   8      195.76     1315.68    382.71 o 
   0  10   8    17189.66    18324.47    420.58 o 
   1  10   8      115.59      728.53    156.89 o 
   2  10   8      259.14      747.90    169.20 o 
   3  10   8     2652.43     2801.43    171.89 o 
   4  10   8     5226.40     5377.63    245.20 o 
   5  10   8     2221.79     2239.62    177.16 o 
   6  10   8     3507.91     3294.51    205.22 o 
   7  10   8     5952.68     5950.00    255.39 o 
   8  10   8      935.65     1243.54    249.21 o 
   9  10   8     2169.78     2187.41    207.12 o 
  10  10   8     1574.83     1341.57    168.10 o 
  11  10   8      682.47      934.02    188.46 o 
  12  10   8       36.00      633.68    269.00 o 
  13  10   8      248.21      983.04    270.12 o 
  14  10   8       14.29      532.38    311.37 o 
  15  10   8      569.03     1316.07    305.34 o 
  16  10   8      791.46     1548.26    422.91 o 
  17  10   8      151.68      843.31    387.42 o 
  18  10   8      533.08     1805.31    411.35 o 
  19  10   8      572.86     1283.78    418.93 o 
  20  10   8      559.07      957.67    375.77 o 
  21  10   8      630.33     1347.19    523.26 o 
  22  10   8       85.36     1381.25    396.57 o 
  23  10   8      606.48      894.08    418.86 o 
   1  11   8       91.35      688.08    218.99 o 
   2  11   8     4394.91     4480.93    228.05 o 
   3  11   8     2826.05     2706.80    248.54 o 
   4  11   8     4266.32     4075.21    252.34 o 
   5  11   8     1302.87     1278.41    170.83 o 
   6  11   8      667.18      875.90    145.70 o 
   7  11   8     6899.53     6920.17    274.24 o 
   8  11   8    10458.91    10244.92    384.16 o 
   9  11   8      810.87      910.16    182.28 o 
  10  11   8     4595.33     4396.66    254.67 o 
  11  11   8        1.90      264.62    268.72 o 
  12  11   8        3.15      278.76    278.49 o 
  13  11   8     3064.06     3220.30    270.94 o 
  14  11   8      950.98      811.02    251.03 o 
  15  11   8       71.66      705.25    338.25 o 
  16  11   8     1594.52     1449.93    342.71 o 
  17  11   8     1189.32     1862.60    328.32 o 
  18  11   8      113.72     1230.95    332.97 o 
  19  11   8     1874.55     1959.14    356.17 o 
  20  11   8      387.97      888.59    440.55 o 
  21  11   8      132.84      652.92    418.14 o 
  22  11   8      300.76     1193.12    397.13 o 
   0  12   8     1173.07     1701.43    314.05 o 
   1  12   8     1551.32     1875.62    237.63 o 
   2  12   8     2448.09     2225.04    221.07 o 
   3  12   8     1247.62      934.36    188.49 o 
   4  12   8     2417.45     2150.41    185.89 o 
   5  12   8     1789.00     1938.14    205.36 o 
   6  12   8      148.03      870.82    219.87 o 
   7  12   8     2291.17     2086.59    199.51 o 
   8  12   8     9558.11     9020.32    358.22 o 
   9  12   8       33.79      812.58    245.00 o 
  10  12   8      183.16      518.49    231.00 o 
  11  12   8      955.88     1133.58    224.75 o 
  12  12   8       15.59      539.64    247.70 o 
  13  12   8     2836.99     2963.53    398.10 o 
  14  12   8     1178.79     1347.09    232.37 o 
  15  12   8     6621.12     5912.98    376.33 o 
  16  12   8     3349.24     2853.83    340.93 o 
  17  12   8     1156.74     1258.48    311.73 o 
  18  12   8     1752.54     1947.92    311.71 o 
  19  12   8     5649.67     5525.92    591.77 o 
  20  12   8      369.19     1248.89    369.41 o 
  21  12   8     6667.70     5080.69    448.08 o 
   1  13   8      767.43     1076.05    209.52 o 
   2  13   8    10565.60    10802.11    344.21 o 
   3  13   8    37458.30    36413.19    472.61 o 
   4  13   8      219.49      814.38    305.57 o 
   5  13   8    30242.31    30350.25    440.01 o 
   6  13   8     7781.47     8670.07    291.51 o 
   7  13   8     8443.13     8472.28    291.19 o 
   8  13   8       99.27      947.20    231.55 o 
   9  13   8     3040.53     2759.91    255.79 o 
  10  13   8     9143.08     8891.63    385.19 o 
  11  13   8    17252.12    16958.32    582.85 o 
  12  13   8      118.40      577.05    231.94 o 
  13  13   8    18124.93    18556.01    502.65 o 
  14  13   8     2242.00     2252.75    302.66 o 
  15  13   8      397.33     1065.91    277.52 o 
  16  13   8        1.04      904.51    425.16 o 
  17  13   8     3304.51     2933.92    341.17 o 
  18  13   8     6467.93     6108.91    462.48 o 
  19  13   8    13148.74    13107.93    578.00 o 
  20  13   8     1412.16     2292.26    410.84 o 
  21  13   8    10337.95    10093.32    966.63 o 
   0  14   8    37518.04    39578.41    693.08 o 
   1  14   8     1891.34     1807.49    203.16 o 
   2  14   8     7979.31     7942.51    316.88 o 
   3  14   8     1679.12     1538.53    196.84 o 
   4  14   8    15368.03    16072.90    387.27 o 
   5  14   8     5657.60     5840.33    293.47 o 
   6  14   8     2879.66     2342.50    216.21 o 
   7  14   8     3043.69     2965.39    225.11 o 
   8  14   8     6918.51     6224.95    281.55 o 
   9  14   8      415.09     1055.10    240.80 o 
  10  14   8     4427.76     4174.99    292.20 o 
  11  14   8     1529.44     1692.02    247.18 o 
  12  14   8      234.71     1021.89    276.96 o 
  13  14   8     3713.14     3387.38    276.37 o 
  14  14   8     3472.97     3557.44    327.04 o 
  15  14   8    13095.19    12040.03    560.96 o 
  16  14   8    10120.50     8699.38    493.63 o 
  17  14   8     2945.02     3028.53    373.90 o 
  18  14   8      461.78     1312.75    333.00 o 
  19  14   8     2719.02     2329.81    372.18 o 
  20  14   8     3732.16     4031.11    485.37 o 
   1  15   8      820.22     1227.13    204.88 o 
   2  15   8    20010.75    19388.87    424.79 o 
   3  15   8    18339.39    17312.19    405.25 o 
   4  15   8      205.35      726.67    307.84 o 
   5  15   8    34413.00    33142.42    489.38 o 
   6  15   8    18568.92    18398.81    414.18 o 
   7  15   8     1614.81     1782.95    222.15 o 
   8  15   8     4700.23     4292.41    285.36 o 
   9  15   8       50.20      348.61    273.12 o 
  10  15   8     5246.57     5943.19    349.73 o 
  11  15   8    18577.91    18387.01    525.73 o 
  12  15   8     2767.56     2393.07    329.26 o 
  13  15   8    10824.33    10168.28    476.86 o 
  14  15   8     3806.51     4153.14    350.67 o 
  15  15   8      876.22     1607.14    306.63 o 
  16  15   8      703.85      896.91    326.82 o 
  17  15   8     1805.00     1778.50    298.08 o 
  18  15   8     3004.29     2778.10    362.03 o 
   0  16   8    18888.28    18554.36    602.70 o 
   1  16   8      842.83     1155.32    226.63 o 
   2  16   8      354.71      943.75    274.65 o 
   3  16   8     3092.04     2857.22    266.30 o 
   4  16   8     6259.05     6360.05    329.31 o 
   5  16   8     1582.45     1774.98    247.01 o 
   6  16   8      281.42      869.17    294.97 o 
   7  16   8     4641.25     5036.47    453.99 o 
   8  16   8     3975.89     4036.23    296.10 o 
   9  16   8     4535.89     4340.21    304.43 o 
  10  16   8      612.88     1283.19    483.15 o 
  11  16   8     1045.47     1329.27    265.77 o 
  12  16   8      976.76     1199.11    326.07 o 
  13  16   8     1225.49     1894.92    294.11 o 
  14  16   8      571.43     1549.28    354.33 o 
  15  16   8     2138.01     2677.33    321.84 o 
  16  16   8     3574.95     3813.15    414.14 o 
  17  16   8       11.59      752.94    419.21 o 
   1  17   8     3321.17     3345.88    288.78 o 
   2  17   8     1914.27     1601.49    254.55 o 
   3  17   8      333.83      705.86    271.72 o 
   4  17   8     1084.80     1412.64    251.96 o 
   5  17   8     4079.57     4269.28    306.65 o 
   6  17   8     1306.36     1201.09    225.35 o 
   7  17   8     1530.20     2410.11    266.51 o 
   8  17   8        6.53     1019.61    286.91 o 
   9  17   8      338.70      666.84    311.89 o 
  10  17   8     3405.49     3128.78    422.93 o 
  11  17   8        6.07      868.18    301.79 o 
  12  17   8     1037.99     1798.04    271.65 o 
  13  17   8       36.34     1182.55    360.10 o 
  14  17   8     5719.59     6277.47    714.56 o 
  15  17   8        1.58      759.18    386.43 o 
  16  17   8       95.15     1543.19    425.14 o 
   0  18   8     1477.99     1105.55    348.56 o 
   1  18   8       28.41      424.30    296.21 o 
   2  18   8     2754.35     2944.24    300.34 o 
   3  18   8      396.28      639.70    278.22 o 
   4  18   8      272.94     1342.79    251.58 o 
   5  18   8        5.23      626.45    285.72 o 
   6  18   8      875.03     1310.37    253.13 o 
   7  18   8      502.22     1013.78    278.59 o 
   8  18   8     1162.04     1079.11    216.69 o 
   9  18   8      298.62     1104.44    286.79 o 
  10  18   8       92.25      691.91    367.82 o 
  11  18   8      164.92     1334.73    383.27 o 
  12  18   8     8604.00     9153.08    469.74 o 
  13  18   8     1397.78     1839.30    302.32 o 
  14  18   8     2272.88     1469.15    293.14 o 
   1  19   8     3024.56     2914.96    283.18 o 
   2  19   8       16.85      427.07    316.40 o 
   3  19   8     6488.63     6286.37    350.64 o 
   4  19   8      924.68     1241.18    276.90 o 
   5  19   8     1753.50     1956.80    257.38 o 
   6  19   8       35.39      636.23    255.83 o 
   7  19   8     2256.14     2523.68    261.98 o 
   8  19   8       99.59      396.86    293.02 o 
   9  19   8     3997.32     3330.43    326.44 o 
  10  19   8       36.18      563.81    330.37 o 
  11  19   8     3704.87     3101.62    377.92 o 
  12  19   8        8.13      723.41    343.01 o 
   0  20   8     2124.40     1972.38    331.05 o 
   1  20   8       18.13      823.26    299.63 o 
   2  20   8       38.99      956.14    313.43 o 
   3  20   8      892.42     1418.04    229.66 o 
   4  20   8       67.67     1059.43    314.60 o 
   5  20   8     1542.53     1573.81    230.42 o 
   6  20   8      608.47     1485.92    286.86 o 
   7  20   8      145.08      409.61    299.28 o 
   8  20   8     1163.32     1166.93    230.01 o 
   9  20   8     2392.46     3231.32    344.45 o 
   1  21   8      904.14     1371.41    249.35 o 
   2  21   8     2645.87     2418.63    257.87 o 
   3  21   8     4438.71     3838.06    307.59 o 
   4  21   8     5260.15     5411.15    425.75 o 
   5  21   8     7700.06     7333.48    377.61 o 
   6  21   8      832.20      847.39    259.18 o 
   1   0   9    37907.43    39684.18    548.70 o 
   2   0   9    35970.96    36256.68    464.60 o 
   3   0   9    14897.58    14623.56    379.60 o 
   4   0   9        5.11     1131.20    334.22 o 
   5   0   9     5320.47     6082.40    322.47 o 
   6   0   9    48443.87    48633.45    839.18 o 
   7   0   9    31034.49    31330.77    508.77 o 
   8   0   9     1751.64     1254.71    462.54 o 
   9   0   9    45965.44    43966.07    811.60 o 
  10   0   9    20188.86    18981.23    603.22 o 
  11   0   9    10494.83    10411.42   1005.05 o 
  12   0   9     2078.39     2656.47    487.51 o 
  13   0   9      781.22      907.21    357.41 o 
  14   0   9    14266.02    13446.68    626.74 o 
  15   0   9     5112.52     5227.04    504.78 o 
  16   0   9       38.43      -10.15    560.88 o 
  17   0   9    16332.94    16380.98    707.35 o 
  18   0   9     5484.94     5396.04    498.22 o 
  19   0   9        2.96      789.05    602.63 o 
  20   0   9      291.04      831.21    527.02 o 
  21   0   9      628.12      946.99    498.34 o 
  22   0   9      828.37     1652.20    438.35 o 
  23   0   9      255.50      588.25    517.01 o 
  24   0   9     6212.52     6426.02    630.50 o 
   0   1   9    62142.02    55201.79    469.68 o 
   1   1   9     2727.98     2780.74    152.66 o 
   2   1   9     9208.28     8964.47    245.79 o 
   3   1   9    23586.05    23819.43    334.09 o 
   4   1   9     5629.26     5954.15    235.49 o 
   5   1   9     3334.09     3601.48    199.31 o 
   6   1   9     2714.09     3087.70    197.61 o 
   7   1   9       14.11      714.58    229.80 o 
   8   1   9     9482.89     9317.80    245.48 o 
   9   1   9    13826.58    14015.41    382.92 o 
  10   1   9     7633.48     7713.65    343.75 o 
  11   1   9    12289.97    12408.26    404.22 o 
  12   1   9     4849.62     4974.42    329.08 o 
  13   1   9    12980.53    13716.51    445.76 o 
  14   1   9    16628.33    16091.99    451.40 o 
  15   1   9     1141.06     1390.79    300.64 o 
  16   1   9    20670.43    19860.26    509.70 o 
  17   1   9    12109.89    12637.77    469.50 o 
  18   1   9      677.82     1141.08    447.73 o 
  19   1   9    22289.24    22708.17    722.08 o 
  20   1   9     2279.46     2413.84    315.86 o 
  21   1   9     2717.99     2770.18    351.43 o 
  22   1   9     1282.08     1223.43    286.06 o 
  23   1   9      766.33     1958.22    388.91 o 
  24   1   9    12975.04    12055.07    662.13 o 
   1   2   9     7821.09     7860.97    217.22 o 
   2   2   9     6582.39     7094.02    218.37 o 
   3   2   9     3893.86     4213.34    276.75 o 
   4   2   9       11.15      929.69    222.87 o 
   5   2   9     8550.66     9168.31    259.89 o 
   6   2   9    11602.27    11714.27    323.93 o 
   7   2   9    16453.77    16787.28    359.17 o 
   8   2   9      270.08      907.57    243.83 o 
   9   2   9     4120.42     3861.31    281.03 o 
  10   2   9    17370.82    17604.84    439.15 o 
  11   2   9     2502.75     3010.68    413.46 o 
  12   2   9       32.22     1043.34    345.06 o 
  13   2   9       39.30     1062.75    302.12 o 
  14   2   9     1097.14     1699.39    299.31 o 
  15   2   9     1745.14     1708.97    275.21 o 
  16   2   9      261.60     1196.11    279.69 o 
  17   2   9     6445.78     6993.15    457.16 o 
  18   2   9     5024.56     5501.41    536.49 o 
  19   2   9       16.64     1172.18    379.66 o 
  20   2   9      718.25     1036.58    320.78 o 
  21   2   9        0.31     1005.50    355.80 o 
  22   2   9       87.37      518.11    319.49 o 
  23   2   9      326.20      780.45    355.45 o 
  24   2   9     4174.17     4147.67    365.59 o 
   0   3   9      934.81      920.72    120.13 o 
   1   3   9     1137.54     1013.25     99.94 o 
   2   3   9        0.28      504.46    196.33 o 
   3   3   9     1128.30     1382.21    149.68 o 
   4   3   9     2219.90     1909.39    214.81 o 
   5   3   9       61.30      985.95    223.87 o 
   6   3   9      748.84      960.74    171.80 o 
   7   3   9      701.57      669.71    160.94 o 
   8   3   9     6055.77     5773.23    278.37 o 
   9   3   9     4973.13     4995.86    330.69 o 
  10   3   9     3571.27     3679.48    286.88 o 
  11   3   9      899.95     1345.30    235.76 o 
  12   3   9      313.46      815.09    296.19 o 
  13   3   9     4024.16     3573.89    286.21 o 
  14   3   9     1591.96     1422.37    253.19 o 
  15   3   9       64.14      662.60    333.84 o 
  16   3   9     1005.00     1319.68    273.39 o 
  17   3   9     1139.32     1098.79    219.49 o 
  18   3   9       87.15      634.34    330.38 o 
  19   3   9     3774.63     3529.20    323.95 o 
  20   3   9      605.82      598.21    276.04 o 
  21   3   9      119.69      920.06    350.97 o 
  22   3   9     3156.98     2236.37    327.64 o 
  23   3   9     1305.52     1504.84    338.28 o 
  24   3   9      446.98      526.93    369.20 o 
   1   4   9     4056.17     3925.20    170.12 o 
   2   4   9     2242.92     2008.17    157.91 o 
   3   4   9     2739.56     2829.09    182.44 o 
   4   4   9     1339.52     1318.38    160.36 o 
   5   4   9     1164.50      893.99    132.38 o 
   6   4   9      869.18      994.27    168.52 o 
   7   4   9      301.43      778.55    198.85 o 
   8   4   9      558.92      727.13    179.46 o 
   9   4   9     2731.07     2618.66    211.43 o 
  10   4   9     1139.82     1196.31    205.90 o 
  11   4   9    12361.20    12456.61    400.19 o 
  12   4   9       77.77     1080.60    245.64 o 
  13   4   9     3081.85     2997.23    284.99 o 
  14   4   9      545.58     1193.30    267.11 o 
  15   4   9     2274.11     1554.84    234.13 o 
  16   4   9       40.85      852.27    308.50 o 
  17   4   9        3.80      356.60    301.13 o 
  18   4   9     4509.33     4176.81    335.43 o 
  19   4   9     1372.10     1615.96    287.14 o 
  20   4   9       53.17      471.90    351.27 o 
  21   4   9     1850.57     1988.15    356.41 o 
  22   4   9      401.27     1029.41    370.18 o 
  23   4   9      124.19      598.85    373.84 o 
  24   4   9      343.08     1230.33    367.92 o 
   0   5   9    25105.87    25039.21    550.61 o 
   1   5   9      436.10      635.67    171.10 o 
   2   5   9     6032.93     5877.24    208.06 o 
   3   5   9    10623.63    10952.10    313.41 o 
   4   5   9     8192.96     7541.89    214.59 o 
   5   5   9     5015.71     4936.46    225.15 o 
   6   5   9      311.64      603.83    216.88 o 
   7   5   9     2945.45     3450.76    266.80 o 
   8   5   9     6299.29     6866.75    431.18 o 
   9   5   9     1059.75     1229.49    183.13 o 
  10   5   9     7233.57     7458.33    336.19 o 
  11   5   9     2395.89     2294.32    237.30 o 
  12   5   9     2519.18     2158.40    252.20 o 
  13   5   9     8319.98     8538.35    366.42 o 
  14   5   9     6220.32     5278.95    355.70 o 
  15   5   9     2971.36     2414.90    275.44 o 
  16   5   9     5892.81     6171.83    361.95 o 
  17   5   9     3764.38     3394.61    328.31 o 
  18   5   9     1279.51     1653.68    334.12 o 
  19   5   9     4495.53     4165.01    383.66 o 
  20   5   9      490.90     1009.65    367.38 o 
  21   5   9      481.14      545.58    404.69 o 
  22   5   9      270.58      569.75    332.62 o 
  23   5   9     4338.04     4108.66    419.23 o 
  24   5   9     3550.24     3399.96    406.28 o 
   1   6   9    15446.44    16245.05    280.95 o 
   2   6   9     1693.81     1396.10    153.62 o 
   3   6   9    31136.66    31099.83    426.86 o 
   4   6   9     4410.85     4347.96    197.06 o 
   5   6   9    12610.14    12456.75    254.52 o 
   6   6   9    15698.60    16054.23    319.81 o 
   7   6   9    24938.26    24536.61    470.44 o 
   8   6   9     1776.38     1179.57    169.02 o 
   9   6   9    18023.76    18089.90    485.25 o 
  10   6   9    31277.18    30452.80    671.99 o 
  11   6   9    10319.22     9518.65    428.41 o 
  12   6   9      988.82     1029.89    202.91 o 
  13   6   9     6341.34     5708.62    311.28 o 
  14   6   9    11105.97     9614.49    384.91 o 
  15   6   9     1874.27     1504.81    303.56 o 
  16   6   9      285.01     1306.68    386.28 o 
  17   6   9     6659.22     6929.07    429.83 o 
  18   6   9     7274.47     8580.23    501.88 o 
  19   6   9      212.91      387.62    401.28 o 
  20   6   9     4663.22     4361.35    416.08 o 
  21   6   9     1441.47     1607.31    310.47 o 
  22   6   9        9.26      897.47    380.25 o 
  23   6   9      928.10     1366.47    349.54 o 
   0   7   9    27602.09    28342.71    549.84 o 
   1   7   9       53.12      965.54    196.54 o 
   2   7   9      955.89      997.38    151.07 o 
   3   7   9       85.52      659.96    212.95 o 
   4   7   9    11997.62    11465.75    271.12 o 
   5   7   9     1059.35     1308.58    152.52 o 
   6   7   9     1137.05     1007.48    211.75 o 
   7   7   9     7267.95     6649.55    341.86 o 
   8   7   9    41194.81    38833.13    838.38 o 
   9   7   9    10289.72     9848.20    340.58 o 
  10   7   9     3641.18     3264.63    248.37 o 
  11   7   9     8389.47     8249.52    399.94 o 
  12   7   9     5525.57     5661.34    436.52 o 
  13   7   9     8585.77     8168.73    426.89 o 
  14   7   9     3902.46     3368.87    348.39 o 
  15   7   9     4180.16     4218.05    373.83 o 
  16   7   9    29670.09    29527.74    847.60 o 
  17   7   9    11073.91    10011.52    467.63 o 
  18   7   9     4021.80     4183.65    384.11 o 
  19   7   9     9229.40     9099.61    655.51 o 
  20   7   9     1073.87     1217.03    368.52 o 
  21   7   9      158.58      728.03    361.88 o 
  22   7   9      856.95     1641.65    405.64 o 
  23   7   9     3536.16     3668.18    487.10 o 
   1   8   9     7631.98     7611.13    276.78 o 
   2   8   9     9695.55     9698.19    297.95 o 
   3   8   9    22676.14    21912.41    322.86 o 
   4   8   9     2141.28     2580.56    240.47 o 
   5   8   9    24229.22    24211.33    429.73 o 
   6   8   9    15598.79    14806.66    331.54 o 
   7   8   9    38036.78    37662.37    450.24 o 
   8   8   9      391.19     1105.09    319.78 o 
   9   8   9     9835.80    10391.12    395.16 o 
  10   8   9    19723.29    19241.38    479.05 o 
  11   8   9     4210.81     4101.11    331.95 o 
  12   8   9     1520.72     1440.90    245.54 o 
  13   8   9     2954.27     2536.84    347.17 o 
  14   8   9     7138.41     7746.37    432.27 o 
  15   8   9     1738.73     1819.04    294.18 o 
  16   8   9     1325.50     1182.93    291.95 o 
  17   8   9     4925.51     4611.99    390.76 o 
  18   8   9     7745.66     7897.93    468.69 o 
  19   8   9     1753.78     1657.20    341.12 o 
  20   8   9     1172.38     1237.53    310.45 o 
  21   8   9      294.45      800.04    363.93 o 
  22   8   9      224.29     1152.90    491.35 o 
   0   9   9    12337.07    12038.77    366.49 o 
   1   9   9     2509.69     2437.39    172.68 o 
   2   9   9      269.36     1067.85    208.83 o 
   3   9   9     3968.67     4219.65    265.54 o 
   4   9   9    21348.45    21219.60    332.60 o 
   5   9   9     2745.80     3187.09    319.61 o 
   6   9   9        1.35      497.00    299.27 o 
   7   9   9       21.17      931.31    264.31 o 
   8   9   9    16734.52    16539.49    568.62 o 
   9   9   9       87.13      527.53    331.51 o 
  10   9   9      160.28      595.71    425.86 o 
  11   9   9     1626.53     2188.77    401.98 o 
  12   9   9     7489.11     6580.71    401.18 o 
  13   9   9     3046.13     3264.11    345.67 o 
  14   9   9     3205.33     2824.90    323.98 o 
  15   9   9     4382.89     3883.38    394.65 o 
  16   9   9    14314.09    14345.86    542.25 o 
  17   9   9     6491.27     6179.34    471.57 o 
  18   9   9      806.54      982.03    304.99 o 
  19   9   9      856.50     1353.79    347.28 o 
  20   9   9     5041.53     4450.67    452.93 o 
  21   9   9      577.02     1835.27    346.00 o 
  22   9   9      353.19     1236.25    370.85 o 
   1  10   9    10153.08    10673.08    257.39 o 
   2  10   9     2638.52     2769.11    185.54 o 
   3  10   9       52.51      591.27    213.98 o 
   4  10   9       14.80      545.27    248.28 o 
   5  10   9     3389.66     3781.08    301.15 o 
   6  10   9     3482.14     3493.27    277.78 o 
   7  10   9      386.22     1116.74    263.35 o 
   8  10   9       97.64      747.73    265.96 o 
   9  10   9     5162.85     5182.39    320.36 o 
  10  10   9      252.09      735.79    273.79 o 
  11  10   9        1.05      903.20    329.21 o 
  12  10   9       83.23      743.46    335.99 o 
  13  10   9      402.06     1494.38    359.96 o 
  14  10   9     3617.98     4354.84    399.00 o 
  15  10   9      101.46      986.85    353.36 o 
  16  10   9      203.91     1862.44    400.21 o 
  17  10   9      200.67     1070.62    423.79 o 
  18  10   9     5500.71     4737.54    450.63 o 
  19  10   9      908.42      959.00    272.35 o 
  20  10   9       84.41      777.77    405.47 o 
  21  10   9       90.92     1092.84    344.52 o 
   0  11   9     5738.05     6066.00    387.44 o 
   1  11   9     1208.18     1283.43    176.97 o 
   2  11   9       31.02      417.38    168.87 o 
   3  11   9     1044.00      869.96    157.82 o 
   4  11   9      511.74      796.26    234.84 o 
   5  11   9      771.26     1224.61    201.86 o 
   6  11   9      147.36      534.55    232.69 o 
   7  11   9      751.94     1130.24    244.63 o 
   8  11   9      617.55     1200.17    294.20 o 
   9  11   9     6725.53     6684.40    350.03 o 
  10  11   9     1994.50     1610.17    221.96 o 
  11  11   9     1214.14     1127.97    285.03 o 
  12  11   9      703.16     1240.78    304.80 o 
  13  11   9      122.54      579.55    359.55 o 
  14  11   9      264.27     1231.36    366.69 o 
  15  11   9      306.10      865.80    337.42 o 
  16  11   9      279.42     1352.97    413.29 o 
  17  11   9     1409.87     1440.90    316.72 o 
  18  11   9     1418.95     2245.60    424.77 o 
  19  11   9     3312.72     4403.03    651.60 o 
  20  11   9     3826.35     4163.53    437.43 o 
  21  11   9       27.32      554.34    515.16 o 
   1  12   9     7838.00     7779.32    292.58 o 
   2  12   9     1599.10     1330.81    176.71 o 
   3  12   9     9508.42     9727.78    328.38 o 
   4  12   9        8.55      388.31    276.36 o 
   5  12   9     8575.47     7709.02    293.94 o 
   6  12   9     3217.27     3670.70    243.25 o 
   7  12   9    13379.83    14224.59    397.63 o 
   8  12   9        4.71      709.12    310.03 o 
   9  12   9     4524.07     4770.04    504.83 o 
  10  12   9     1526.26     1334.73    210.36 o 
  11  12   9     1524.77     1324.58    239.85 o 
  12  12   9     1331.21     1572.79    271.45 o 
  13  12   9      676.37      926.27    321.02 o 
  14  12   9      154.19      457.05    362.55 o 
  15  12   9     3785.84     4043.09    436.93 o 
  16  12   9        7.79      723.33    417.74 o 
  17  12   9     7338.07     8210.30    663.19 o 
  18  12   9       20.95      520.45    377.26 o 
  19  12   9       16.15      786.45    432.03 o 
  20  12   9      807.41     1762.33    440.81 o 
   0  13   9    45884.25    46065.67   1253.85 o 
   1  13   9       60.06      763.41    317.69 o 
   2  13   9     4549.26     4787.06    367.06 o 
   3  13   9     5696.23     5404.59    273.96 o 
   4  13   9     2075.80     1886.55    227.47 o 
   5  13   9     1201.03     1016.02    223.47 o 
   6  13   9     1333.64     1410.49    323.48 o 
   7  13   9      544.46      792.79    252.22 o 
   8  13   9     9826.33     9360.72    359.04 o 
   9  13   9     6084.35     6359.07    362.42 o 
  10  13   9     9312.74     9750.16    570.68 o 
  11  13   9     4352.90     4474.86    344.21 o 
  12  13   9     3003.56     3168.04    336.52 o 
  13  13   9     4819.66     4597.46    384.87 o 
  14  13   9     6104.21     5999.59    537.22 o 
  15  13   9      858.81     1614.79    477.67 o 
  16  13   9    10536.63    10099.57    550.19 o 
  17  13   9     6092.39     6529.46    521.14 o 
  18  13   9      291.41      392.28    372.63 o 
  19  13   9    12036.77    13090.72    624.13 o 
   1  14   9    19065.80    19193.89    404.35 o 
   2  14   9     9187.43     9589.71    356.19 o 
   3  14   9     3633.68     3340.17    271.20 o 
   4  14   9      132.72     1173.07    321.31 o 
   5  14   9     3343.50     3039.60    308.26 o 
   6  14   9    13054.97    13061.68    408.84 o 
   7  14   9    14770.03    15247.92    486.76 o 
   8  14   9      362.41     1319.23    337.50 o 
   9  14   9    16324.87    16324.83    551.75 o 
  10  14   9     7418.37     6609.05    422.36 o 
  11  14   9     3201.11     2984.04    279.91 o 
  12  14   9      127.82     1814.07    366.22 o 
  13  14   9       17.76     1105.57    373.64 o 
  14  14   9     2680.91     2704.76    510.22 o 
  15  14   9     1131.17     1281.71    353.28 o 
  16  14   9      490.62     1091.26    354.49 o 
  17  14   9     6111.50     6204.77    597.27 o 
  18  14   9     6236.18     6702.18    509.71 o 
   0  15   9    31204.82    30846.84    718.32 o 
   1  15   9     2604.24     2293.73    235.34 o 
   2  15   9     3005.76     2948.11    245.23 o 
   3  15   9    12444.17    12706.90    671.03 o 
   4  15   9    10581.75    10025.46    390.50 o 
   5  15   9      963.83     1153.98    271.22 o 
   6  15   9       82.44      436.68    332.99 o 
   7  15   9      367.43      801.48    271.01 o 
   8  15   9     4818.95     4060.04    340.81 o 
   9  15   9     1931.03     1748.88    302.61 o 
  10  15   9      870.87     2058.63    328.95 o 
  11  15   9     5571.66     7061.58    449.93 o 
  12  15   9       46.89      161.02    398.73 o 
  13  15   9     2137.00     2162.50    415.47 o 
  14  15   9     7024.53     7432.23    510.35 o 
  15  15   9     4631.13     3419.04    650.98 o 
  16  15   9    16520.50    15329.70    570.33 o 
   1  16   9     3691.13     3853.92    326.02 o 
   2  16   9     6780.74     6834.83    339.33 o 
   3  16   9       73.59      502.52    282.55 o 
   4  16   9      290.93     1031.38    327.43 o 
   5  16   9     1725.84     2580.36    328.48 o 
   6  16   9    11504.44    11981.35    530.20 o 
   7  16   9     6832.69     6702.56    470.82 o 
   8  16   9      467.22     1134.18    317.87 o 
   9  16   9     5395.37     5672.69    469.99 o 
  10  16   9     6036.00     5546.81    431.32 o 
  11  16   9      960.42     1496.06    305.48 o 
  12  16   9       20.16      482.03    435.94 o 
  13  16   9     1649.09     1322.11    395.90 o 
  14  16   9     5074.91     4718.75    448.88 o 
  15  16   9     2335.78     2236.28    368.99 o 
   0  17   9     1330.36     1298.97    379.24 o 
   1  17   9      892.59     1635.68    235.85 o 
   2  17   9      636.92      793.89    260.66 o 
   3  17   9       60.01      711.56    342.83 o 
   4  17   9     1743.88     1866.00    275.61 o 
   5  17   9      583.34      910.56    317.81 o 
   6  17   9      171.93     1291.45    321.66 o 
   7  17   9        0.12      711.48    318.48 o 
   8  17   9     3027.96     2017.47    279.67 o 
   9  17   9     1464.76     1509.92    298.66 o 
  10  17   9      321.05     1015.07    340.34 o 
  11  17   9      115.02      984.71    356.31 o 
  12  17   9     2199.82     2692.57    390.65 o 
  13  17   9     1997.19     2729.67    383.55 o 
   1  18   9     3445.86     3897.20    300.37 o 
   2  18   9       53.28      871.70    297.25 o 
   3  18   9     2840.16     3415.50    352.87 o 
   4  18   9     1828.52     1848.56    243.71 o 
   5  18   9      102.55      668.08    260.77 o 
   6  18   9      544.31     1123.57    297.38 o 
   7  18   9       14.11      625.66    332.53 o 
   8  18   9     1077.18     1065.36    260.95 o 
   9  18   9     3137.17     2182.02    313.06 o 
  10  18   9     1512.32     2062.67    351.87 o 
  11  18   9     4800.44     4399.51    509.52 o 
   0  19   9     5677.24     6855.25    507.98 o 
   1  19   9      371.31      679.54    286.16 o 
   2  19   9     2039.22     2775.40    570.03 o 
   3  19   9     2548.41     1977.53    261.19 o 
   4  19   9       45.79      609.17    292.96 o 
   5  19   9     2218.01     2087.12    329.49 o 
   6  19   9       48.92      237.71    286.22 o 
   7  19   9     1207.35     1249.51    279.09 o 
   8  19   9     1025.75     1222.17    278.89 o 
   9  19   9       43.16      690.91    368.48 o 
   1  20   9     5433.58     6553.62    398.84 o 
   2  20   9       60.74      797.98    323.39 o 
   3  20   9     9507.69     8903.48    428.49 o 
   4  20   9     2288.06     2069.50    270.76 o 
   5  20   9     4547.17     5104.05    392.57 o 
   0   0  10    36945.95    38275.50   1764.77 o 
   1   0  10    12277.15    12516.12    689.01 o 
   2   0  10    24031.41    23633.04    989.98 o 
   3   0  10    17100.22    18389.01    569.46 o 
   4   0  10    14682.04    14596.94    524.94 o 
   5   0  10        1.82      651.55    257.46 o 
   6   0  10    12612.32    13315.31    691.89 o 
   7   0  10     9542.95     8638.41    570.26 o 
   8   0  10      295.05     1047.46    482.68 o 
   9   0  10    44800.71    44620.30    909.23 o 
  10   0  10     3963.34     3712.71    568.30 o 
  11   0  10     8817.90     8312.59    512.59 o 
  12   0  10     3584.85     3306.95    403.01 o 
  13   0  10       36.25      906.40    437.51 o 
  14   0  10    20162.73    20390.17    821.76 o 
  15   0  10     3303.14     2752.01    401.13 o 
  16   0  10     5242.47     4827.55    526.55 o 
  17   0  10    53364.68    54370.38   1056.28 o 
  18   0  10     3145.97     3153.16    417.73 o 
  19   0  10    38778.66    38182.73    985.88 o 
  20   0  10     1088.42     1808.14    607.71 o 
  21   0  10       33.77     1426.55    525.04 o 
  22   0  10      485.99      441.97    533.51 o 
  23   0  10     1449.60     1143.98    451.86 o 
   1   1  10    33465.23    33478.67    515.28 o 
   2   1  10       24.03     1051.22    288.31 o 
   3   1  10     6699.53     6107.34    301.97 o 
   4   1  10       71.38      810.78    243.77 o 
   5   1  10     4989.89     5040.25    220.41 o 
   6   1  10     5633.29     5506.49    257.41 o 
   7   1  10    48095.32    48801.53    657.63 o 
   8   1  10     1018.18     1282.82    217.99 o 
   9   1  10    13499.83    13846.45    413.87 o 
  10   1  10     2433.08     2374.60    240.57 o 
  11   1  10     1695.69     1449.16    217.67 o 
  12   1  10     4720.27     4149.11    307.53 o 
  13   1  10       40.63      517.69    308.68 o 
  14   1  10     2508.03     2096.24    264.34 o 
  15   1  10    13757.96    13680.04    471.04 o 
  16   1  10     9539.33     9072.00    597.19 o 
  17   1  10     5814.33     5628.92    375.22 o 
  18   1  10     6121.16     5525.41    380.29 o 
  19   1  10     6944.71     6761.68    419.91 o 
  20   1  10     1774.80     1739.27    318.17 o 
  21   1  10     4123.60     4865.32    401.18 o 
  22   1  10     4454.02     4344.18    379.09 o 
  23   1  10     1656.25     1457.66    363.88 o 
   0   2  10    26220.00    27326.72    627.91 o 
   1   2  10     3735.66     3827.92    256.36 o 
   2   2  10     2747.14     2653.98    240.26 o 
   3   2  10     3645.57     3727.45    250.28 o 
   4   2  10     2660.24     2124.37    162.73 o 
   5   2  10     1317.10     1452.49    169.92 o 
   6   2  10     2584.39     2507.47    206.63 o 
   7   2  10       60.37      724.15    216.42 o 
   8   2  10     1322.53     1355.10    228.99 o 
   9   2  10    14744.32    14811.60    415.09 o 
  10   2  10     4909.08     4626.17    308.71 o 
  11   2  10    11242.48    10392.73    405.02 o 
  12   2  10     2970.49     3036.89    273.27 o 
  13   2  10       72.86      708.06    308.62 o 
  14   2  10      533.38      895.01    280.56 o 
  15   2  10       63.51      680.90    286.42 o 
  16   2  10      262.18     1394.59    374.69 o 
  17   2  10    10493.22    11255.70    473.83 o 
  18   2  10      165.61      542.39    376.69 o 
  19   2  10     6392.44     6189.60    436.63 o 
  20   2  10        5.68     -136.79    365.54 o 
  21   2  10      400.72      987.55    301.36 o 
  22   2  10      307.40     1149.99    344.98 o 
  23   2  10       27.54     1087.60    402.79 o 
   1   3  10      535.34      652.06    194.18 o 
   2   3  10      759.25     1201.47    223.08 o 
   3   3  10       33.46      518.74    233.86 o 
   4   3  10       42.03      228.49    210.54 o 
   5   3  10     1041.01     1152.32    132.95 o 
   6   3  10     2211.94     2283.77    200.91 o 
   7   3  10     5148.81     4710.24    252.62 o 
   8   3  10        3.83      823.80    274.93 o 
   9   3  10      595.36     1351.59    249.06 o 
  10   3  10     1811.58     1606.19    212.12 o 
  11   3  10     2028.42     1944.33    243.89 o 
  12   3  10     1616.48     1638.14    248.08 o 
  13   3  10        0.70      476.89    265.91 o 
  14   3  10      282.58     1073.24    287.85 o 
  15   3  10      518.53     1007.84    280.19 o 
  16   3  10     1388.29     1415.61    277.47 o 
  17   3  10        2.54      485.02    325.63 o 
  18   3  10     3015.37     3209.25    329.52 o 
  19   3  10       11.87      864.99    369.89 o 
  20   3  10        0.57     1116.36    364.72 o 
  21   3  10       16.28     1010.23    416.75 o 
  22   3  10     1174.54     1220.73    334.08 o 
   0   4  10     1530.91     1399.75    282.06 o 
   1   4  10     2319.33     2235.98    229.32 o 
   2   4  10      260.25      714.36    254.85 o 
   3   4  10     5570.66     5041.11    274.90 o 
   4   4  10     6043.22     5960.07    279.35 o 
   5   4  10      181.64     1053.82    191.44 o 
   6   4  10     3155.09     3120.90    217.47 o 
   7   4  10       43.06      729.23    231.34 o 
   8   4  10        4.87      807.53    327.67 o 
   9   4  10     2796.23     2782.96    378.55 o 
  10   4  10      306.17      411.60    262.58 o 
  11   4  10      362.70      658.84    217.24 o 
  12   4  10      114.54       98.98    283.28 o 
  13   4  10     1406.83     1213.22    222.94 o 
  14   4  10     2150.25     2038.41    271.43 o 
  15   4  10     1020.82     1353.14    238.34 o 
  16   4  10     3168.92     3157.76    324.05 o 
  17   4  10     2844.86     2086.34    274.77 o 
  18   4  10      174.88      679.10    335.86 o 
  19   4  10     3636.13     3798.48    569.58 o 
  20   4  10     1541.33     1825.70    334.81 o 
  21   4  10       34.57      708.28    359.55 o 
  22   4  10      146.30      616.03    374.98 o 
   1   5  10    29884.99    29359.19    472.85 o 
   2   5  10      332.08      942.99    243.32 o 
   3   5  10     2259.82     2250.50    201.00 o 
   4   5  10     3654.50     3182.55    216.98 o 
   5   5  10      534.23     1016.64    191.26 o 
   6   5  10     1041.51     1018.65    137.10 o 
   7   5  10    15447.86    16730.76    451.03 o 
   8   5  10     1999.90     1969.36    204.78 o 
   9   5  10    12196.45    12164.05    422.60 o 
  10   5  10     2013.51     1451.48    243.59 o 
  11   5  10      950.31      796.07    244.00 o 
  12   5  10     1586.16     1553.93    230.68 o 
  13   5  10      358.81      701.41    229.25 o 
  14   5  10      185.68      515.34    280.28 o 
  15   5  10     2572.24     2542.93    341.40 o 
  16   5  10     5438.03     5492.68    490.33 o 
  17   5  10     5140.61     5126.61    413.44 o 
  18   5  10     6596.90     6662.80    446.80 o 
  19   5  10      794.56     1030.60    384.51 o 
  20   5  10     2700.61     2620.32    376.10 o 
  21   5  10     1754.84     1808.79    315.33 o 
  22   5  10      697.91     1189.57    319.23 o 
   0   6  10    39327.86    37176.02    757.83 o 
   1   6  10    11896.25    11873.92    359.58 o 
   2   6  10    11446.87    11622.25    367.92 o 
   3   6  10    20529.99    20327.13    646.62 o 
   4   6  10     8642.18     8042.49    294.43 o 
   5   6  10     2202.39     2896.37    284.03 o 
   6   6  10     9120.08     8565.09    353.04 o 
   7   6  10      236.87      875.64    192.09 o 
   8   6  10     8303.56     8062.42    533.07 o 
   9   6  10    40065.46    37178.41    654.55 o 
  10   6  10    11722.71    10663.82    373.00 o 
  11   6  10    20221.57    19585.11    851.40 o 
  12   6  10       47.05     1086.08    350.56 o 
  13   6  10     1870.75     2091.86    317.66 o 
  14   6  10     1949.54     1916.18    276.61 o 
  15   6  10      131.79     1518.32    353.79 o 
  16   6  10     8897.14     8417.03    475.50 o 
  17   6  10    17071.05    17595.41    609.97 o 
  18   6  10      255.54     1017.65    396.28 o 
  19   6  10    12985.86    13996.22    597.84 o 
  20   6  10        8.60     1735.03    455.66 o 
  21   6  10       39.31      560.86    395.37 o 
  22   6  10        2.50      801.90    410.97 o 
   1   7  10    50136.06    50771.77    804.97 o 
   2   7  10      744.62     1013.05    158.37 o 
   3   7  10     1065.09     1105.93    167.51 o 
   4   7  10     4484.65     4219.26    247.59 o 
   5   7  10     4243.06     4342.94    237.84 o 
   6   7  10       36.11      831.41    248.24 o 
   7   7  10    65449.32    65014.73    836.79 o 
   8   7  10     4574.77     4259.07    256.02 o 
   9   7  10    40072.77    39204.32    724.96 o 
  10   7  10    15436.47    16146.23    492.28 o 
  11   7  10      333.52     1440.73    426.72 o 
  12   7  10    11973.43    11836.18    536.02 o 
  13   7  10     3971.61     3979.82    363.83 o 
  14   7  10        3.09     1042.09    397.14 o 
  15   7  10     3988.32     5171.62    596.28 o 
  16   7  10      205.47     1204.88    468.88 o 
  17   7  10    10405.27    10676.61    523.69 o 
  18   7  10     1577.23     1586.59    396.27 o 
  19   7  10      517.95      830.83    447.65 o 
  20   7  10     3929.93     4919.84    475.92 o 
  21   7  10     1476.35     1657.27    327.95 o 
   0   8  10    35809.00    36043.61    747.05 o 
   1   8  10     7104.71     7521.67    311.02 o 
   2   8  10    18749.57    17377.49    410.96 o 
   3   8  10    21980.14    22472.78    563.86 o 
   4   8  10     8188.34     7316.88    313.00 o 
   5   8  10     4077.16     3624.54    332.59 o 
   6   8  10     4688.63     4135.52    389.31 o 
   7   8  10     3523.38     2802.28    258.05 o 
   8   8  10    13041.85    11757.78    587.07 o 
   9   8  10    31574.57    30162.03    701.01 o 
  10   8  10     6030.20     5606.59    393.45 o 
  11   8  10    41169.80    41750.39    989.57 o 
  12   8  10     1358.53     1874.54    294.47 o 
  13   8  10       65.07      986.18    397.88 o 
  14   8  10     3690.47     3673.16    355.85 o 
  15   8  10       33.90      750.73    321.68 o 
  16   8  10     5591.74     6846.98    472.64 o 
  17   8  10    11060.02    10942.29    521.72 o 
  18   8  10     1426.69     1262.79    318.66 o 
  19   8  10    11432.40    11214.83    558.45 o 
  20   8  10       48.22      251.93    335.73 o 
  21   8  10      217.07      864.13    425.74 o 
   1   9  10    44031.20    42210.54    626.02 o 
   2   9  10        0.97      651.45    338.90 o 
   3   9  10      113.85      885.67    268.10 o 
   4   9  10     1352.75     1553.00    240.90 o 
   5   9  10      313.38      752.13    275.39 o 
   6   9  10      335.57     1117.12    285.40 o 
   7   9  10    16598.03    15323.91    598.53 o 
   8   9  10     5696.80     5463.86    322.06 o 
   9   9  10    18282.79    18375.88    786.56 o 
  10   9  10     8460.61     8175.56    412.04 o 
  11   9  10        3.88      751.63    422.82 o 
  12   9  10      574.75      519.25    359.73 o 
  13   9  10     2159.10     2389.54    316.47 o 
  14   9  10      590.07      897.74    339.06 o 
  15   9  10     3001.89     3397.71    360.17 o 
  16   9  10      289.63     1190.29    401.53 o 
  17   9  10     4760.35     4980.78    643.28 o 
  18   9  10     2755.71     2331.92    328.55 o 
  19   9  10     1974.19     2382.17    369.50 o 
  20   9  10      891.40     1026.40    374.58 o 
   0  10  10     1243.04     1096.14    597.18 o 
   1  10  10     3740.97     4163.60    377.37 o 
   2  10  10      549.06     1057.24    387.72 o 
   3  10  10     7084.69     7699.14    348.71 o 
   4  10  10      163.09     1102.99    306.24 o 
   5  10  10      176.40      718.12    272.29 o 
   6  10  10      146.76      368.43    295.08 o 
   7  10  10     1361.33     1010.79    206.67 o 
   8  10  10      119.73     1014.72    282.10 o 
   9  10  10       89.91     1133.61    339.46 o 
  10  10  10      973.51     1270.16    228.92 o 
  11  10  10      515.91     1002.23    340.53 o 
  12  10  10      656.51     1018.83    288.03 o 
  13  10  10      372.67      780.09    344.43 o 
  14  10  10     3517.14     3622.02    368.26 o 
  15  10  10      192.05      906.14    376.63 o 
  16  10  10      784.77      941.97    300.21 o 
  17  10  10     2522.02     2402.38    341.94 o 
  18  10  10      782.06     1077.05    304.49 o 
  19  10  10     1991.52     2108.86    322.63 o 
   1  11  10      808.68     1004.89    194.80 o 
   2  11  10       17.21      860.61    360.84 o 
   3  11  10     3707.89     4047.89    338.80 o 
   4  11  10      549.28     1340.94    378.44 o 
   5  11  10     7439.68     6867.49    348.64 o 
   6  11  10      321.70     1069.06    287.43 o 
   7  11  10     3010.96     2943.91    263.23 o 
   8  11  10      477.19      685.64    328.23 o 
   9  11  10       20.22      791.54    343.08 o 
  10  11  10        2.17      983.71    353.02 o 
  11  11  10      403.70     1361.83    300.98 o 
  12  11  10     5923.03     6298.98    407.51 o 
  13  11  10     2810.11     2962.32    329.84 o 
  14  11  10      806.25     1327.79    324.78 o 
  15  11  10       99.24      464.16    360.69 o 
  16  11  10        0.94      520.44    368.74 o 
  17  11  10       75.19      877.58    390.90 o 
  18  11  10      995.09     1289.84    368.78 o 
  19  11  10      185.83     1065.94    731.24 o 
   0  12  10    13573.15    13241.76    565.97 o 
   1  12  10       57.69     1458.51    368.99 o 
   2  12  10     7565.15     7708.59    414.90 o 
   3  12  10      370.42      940.54    373.85 o 
   4  12  10     4026.13     3486.09    402.48 o 
   5  12  10        3.87      841.05    303.14 o 
   6  12  10     3503.41     3328.25    306.44 o 
   7  12  10     3388.55     3111.48    332.48 o 
   8  12  10     1116.37     1093.93    247.89 o 
   9  12  10     8120.62     8247.48    436.78 o 
  10  12  10    10235.74    10884.68    500.66 o 
  11  12  10     4396.41     4226.09    361.98 o 
  12  12  10     1683.89     1610.57    263.71 o 
  13  12  10     1233.80     2429.45    392.47 o 
  14  12  10     1018.41     1061.71    323.44 o 
  15  12  10      487.37     1023.58    337.71 o 
  16  12  10      499.90     1034.18    411.84 o 
  17  12  10     4706.45     4287.14    422.63 o 
  18  12  10       17.07     1033.48    438.94 o 
   1  13  10    15131.51    15122.20    534.82 o 
   2  13  10       50.65      742.54    329.34 o 
   3  13  10     3543.84     3311.93    332.24 o 
   4  13  10      745.03     1677.17    439.82 o 
   5  13  10     3437.24     3385.43    317.27 o 
   6  13  10     1663.09     2019.30    303.27 o 
   7  13  10    27839.19    28468.23   1224.38 o 
   8  13  10     1699.94     1279.93    254.07 o 
   9  13  10     6714.91     5591.42    395.99 o 
  10  13  10     3962.28     3840.57    344.21 o 
  11  13  10     1239.29     1420.02    315.21 o 
  12  13  10     1659.46     1848.30    274.15 o 
  13  13  10      144.14      916.35    345.15 o 
  14  13  10     1507.20     1887.37    317.42 o 
  15  13  10     7130.24     6235.66    571.30 o 
  16  13  10     2968.60     3095.74    383.57 o 
  17  13  10     2700.76     1966.26    363.90 o 
   0  14  10    16167.73    16270.83    681.32 o 
   1  14  10     5639.92     5615.27    395.59 o 
   2  14  10     7834.44     7868.81    531.02 o 
   3  14  10     7507.04     7705.17    455.34 o 
   4  14  10     4942.79     5187.57    471.77 o 
   5  14  10      328.96      850.96    413.92 o 
   6  14  10     1137.99     1005.91    297.91 o 
   7  14  10      743.76     1445.42    295.30 o 
   8  14  10      143.41      398.97    333.65 o 
   9  14  10    13724.26    15608.71    614.35 o 
  10  14  10     1329.78     1835.84    341.10 o 
  11  14  10     6364.74     6319.25    476.73 o 
  12  14  10     7910.58     7539.13    595.14 o 
  13  14  10        0.63      859.01    459.38 o 
  14  14  10     9682.94     9606.00    516.59 o 
  15  14  10      821.94      527.85    304.45 o 
   1  15  10    17691.75    19074.02    579.48 o 
   2  15  10      117.60      453.96    387.33 o 
   3  15  10     1814.14     1913.79    306.08 o 
   4  15  10     2022.91     1917.39    298.13 o 
   5  15  10     1558.88     1710.80    304.91 o 
   6  15  10        0.35      690.85    387.10 o 
   7  15  10    21214.02    20790.21    935.39 o 
   8  15  10     2117.97     1962.52    321.24 o 
   9  15  10     7239.54     6775.25    432.18 o 
  10  15  10     4287.84     3602.55    407.55 o 
  11  15  10     2678.07     2729.56    454.08 o 
  12  15  10      629.72     1556.45    391.24 o 
  13  15  10      245.82      734.31    454.45 o 
  14  15  10      506.61     1342.03    391.00 o 
   0  16  10     2514.77     1507.84    330.01 o 
   1  16  10     2964.38     3018.94    298.47 o 
   2  16  10     2501.05     2510.50    305.89 o 
   3  16  10     3076.16     3162.13    348.59 o 
   4  16  10        2.04     1060.63    365.63 o 
   5  16  10       96.81     1171.65    422.38 o 
   6  16  10       55.34       40.66    348.05 o 
   7  16  10      103.76      433.93    389.08 o 
   8  16  10     1015.79     1485.16    406.02 o 
   9  16  10     4953.40     5034.17    539.46 o 
  10  16  10       13.64     1018.65    428.30 o 
  11  16  10     4152.61     3766.73    434.89 o 
  12  16  10      983.46     1210.04    334.12 o 
   1  17  10       84.37     1055.84    373.66 o 
   2  17  10        1.36      881.12    440.34 o 
   3  17  10      673.23     1196.63    426.03 o 
   4  17  10        0.32      533.15    393.73 o 
   5  17  10      348.34     1153.14    390.18 o 
   6  17  10     1452.85     1715.79    342.36 o 
   7  17  10     1201.37     1463.06    262.00 o 
   8  17  10      104.84      683.25    390.64 o 
   9  17  10     2695.28     2926.80    356.28 o 
  10  17  10     1614.46     1098.38    297.61 o 
   0  18  10      503.78      599.20    342.55 o 
   1  18  10        1.00      564.01    342.27 o 
   2  18  10      935.43     1969.86    394.67 o 
   3  18  10      210.68      937.04    338.36 o 
   4  18  10     6592.77     6832.16    649.20 o 
   5  18  10     1430.24     1519.29    359.71 o 
   6  18  10     1946.92     1915.37    334.01 o 
   7  18  10     1160.87     1112.26    321.29 o 
   1  19  10     7809.70     7544.04    483.82 o 
   2  19  10       29.15     1226.75    421.02 o 
   1   0  11    35224.04    31914.01    692.97 o 
   2   0  11      769.80      752.05    277.44 o 
   3   0  11     5090.29     4595.66    393.13 o 
   4   0  11     1932.70     1704.16    290.95 o 
   5   0  11     1048.24      919.20    210.22 o 
   6   0  11    26511.71    28486.43   1409.54 o 
   7   0  11    10156.33     9880.85    919.07 o 
   8   0  11     2959.97     2674.56    487.17 o 
   9   0  11     8853.16     8081.55    612.54 o 
  10   0  11      295.39     1217.26    560.86 o 
  11   0  11     1449.95     1158.40    281.86 o 
  12   0  11    31029.78    29230.60   1258.16 o 
  13   0  11      650.27     1804.96    577.16 o 
  14   0  11    31220.68    29831.19    965.06 o 
  15   0  11    24519.63    22410.03    786.37 o 
  16   0  11     3898.29     3971.20    455.02 o 
  17   0  11     7383.64     5664.31    540.35 o 
  18   0  11      739.77      426.91    795.79 o 
  19   0  11     5538.62     4538.21    576.24 o 
  20   0  11     9223.65     9084.97    680.50 o 
  21   0  11     2195.80     2438.82    581.23 o 
   0   1  11    34180.38    34315.32    831.26 o 
   1   1  11     2703.43     3380.69    256.17 o 
   2   1  11    28080.44    27598.42    621.10 o 
   3   1  11     5507.96     5438.81    294.30 o 
   4   1  11    27000.21    27288.45    442.93 o 
   5   1  11     1121.25     1045.04    183.87 o 
   6   1  11     3560.56     2557.54    287.93 o 
   7   1  11     1242.72     1296.87    328.78 o 
   8   1  11      834.08     1205.57    286.29 o 
   9   1  11     1991.14     1553.48    258.00 o 
  10   1  11    13105.98    14126.91    708.40 o 
  11   1  11      683.75      941.49    296.31 o 
  12   1  11    23900.43    23320.87    777.22 o 
  13   1  11      663.52     1241.17    352.83 o 
  14   1  11     5390.05     4405.23    346.14 o 
  15   1  11     1317.98     1063.82    240.12 o 
  16   1  11     2444.35     3027.33    338.13 o 
  17   1  11    10284.71    10645.22    468.13 o 
  18   1  11      317.77     1006.12    391.13 o 
  19   1  11     4572.99     4743.66    388.54 o 
  20   1  11     2895.84     3016.65    337.09 o 
  21   1  11      172.51     1457.48    375.77 o 
   1   2  11     4180.40     4254.23    407.21 o 
   2   2  11     2224.80     2573.04    237.47 o 
   3   2  11      561.13      830.99    200.15 o 
   4   2  11      104.50       15.63    210.94 o 
   5   2  11      838.23      991.79    229.05 o 
   6   2  11     7149.45     7043.81    398.27 o 
   7   2  11     8775.79     8218.95    417.62 o 
   8   2  11     3098.45     2549.84    305.33 o 
   9   2  11     7374.97     6861.79    394.29 o 
  10   2  11     1924.95     1719.97    254.85 o 
  11   2  11        0.62      433.19    303.04 o 
  12   2  11     9476.88     9183.78    423.26 o 
  13   2  11       14.70      749.68    338.76 o 
  14   2  11     8003.22     7931.84    406.94 o 
  15   2  11     2022.34     2172.27    353.74 o 
  16   2  11      873.34     1774.56    291.47 o 
  17   2  11     1017.99      963.35    305.94 o 
  18   2  11      229.56      822.99    352.56 o 
  19   2  11      161.19     1540.17    357.26 o 
  20   2  11     2136.88     2069.27    343.24 o 
  21   2  11       92.85     1180.52    426.16 o 
   0   3  11       58.32      173.18    320.75 o 
   1   3  11      476.49      844.35    274.44 o 
   2   3  11     1726.65     1504.01    190.36 o 
   3   3  11        0.27      288.59    256.85 o 
   4   3  11     1145.46     1046.11    167.62 o 
   5   3  11     1321.22     1384.84    216.39 o 
   6   3  11      899.81     1335.25    287.77 o 
   7   3  11        8.32      924.23    329.70 o 
   8   3  11      451.63      999.28    336.12 o 
   9   3  11     3401.60     3009.33    329.27 o 
  10   3  11      203.65     1004.92    328.33 o 
  11   3  11     6616.43     5937.28    386.05 o 
  12   3  11       14.68      782.93    293.21 o 
  13   3  11        0.19     1013.82    461.43 o 
  14   3  11       11.35      968.71    332.71 o 
  15   3  11      684.15     1187.51    273.49 o 
  16   3  11       14.08     1230.58    324.97 o 
  17   3  11      159.12      922.61    350.72 o 
  18   3  11      317.57      938.19    368.87 o 
  19   3  11     1835.15     2206.85    455.41 o 
  20   3  11        0.56      309.27    372.51 o 
   1   4  11     3893.54     3902.65    293.07 o 
   2   4  11      356.08      428.12    229.40 o 
   3   4  11      217.05      686.27    229.50 o 
   4   4  11      378.50      691.05    238.86 o 
   5   4  11       79.61      439.16    226.87 o 
   6   4  11     1465.79     1565.76    280.85 o 
   7   4  11       13.09      641.20    353.29 o 
   8   4  11      552.96      389.92    368.50 o 
   9   4  11      357.61     1043.23    340.12 o 
  10   4  11      211.05      514.98    288.51 o 
  11   4  11       73.23      749.40    343.95 o 
  12   4  11      344.29      562.96    269.04 o 
  13   4  11      118.97      816.03    285.46 o 
  14   4  11     1139.65     1222.42    226.35 o 
  15   4  11     2985.71     2765.51    338.63 o 
  16   4  11     1720.89     1689.44    298.10 o 
  17   4  11      187.95      677.71    375.37 o 
  18   4  11        7.51     1030.15    425.05 o 
  19   4  11      594.13     1581.20    415.95 o 
  20   4  11      220.67      631.40    403.22 o 
   0   5  11     6344.23     5995.09    457.83 o 
   1   5  11     1407.55     1619.46    217.37 o 
   2   5  11     7623.50     7406.14    336.36 o 
   3   5  11     1211.03     1184.66    184.14 o 
   4   5  11    27969.49    28500.18    633.93 o 
   5   5  11      128.50     1353.50    319.07 o 
   6   5  11    16830.30    14830.79    418.22 o 
   7   5  11      719.17     1421.69    331.35 o 
   8   5  11      331.56      698.71    281.69 o 
   9   5  11      877.66     1071.15    263.59 o 
  10   5  11     3904.70     3849.63    558.87 o 
  11   5  11     1066.52      930.47    187.45 o 
  12   5  11    11808.60    10915.51    467.28 o 
  13   5  11       38.89      705.25    358.90 o 
  14   5  11     5886.17     6595.48    404.50 o 
  15   5  11     1290.57     1210.73    284.25 o 
  16   5  11       86.76      485.10    307.33 o 
  17   5  11     6391.76     6436.32    681.53 o 
  18   5  11      167.20      791.12    354.01 o 
  19   5  11     2638.09     1913.17    295.72 o 
  20   5  11      708.31     1493.66    341.18 o 
   1   6  11    24418.10    23191.54    464.50 o 
   2   6  11    15504.09    15257.28    405.93 o 
   3   6  11       57.66      670.99    294.37 o 
   4   6  11     1359.53     1317.87    201.60 o 
   5   6  11      867.38      963.22    280.17 o 
   6   6  11    34667.48    33618.07    533.15 o 
   7   6  11    19768.12    19306.94    608.75 o 
   8   6  11    20405.07    18609.33    750.85 o 
   9   6  11    25334.36    24754.00    700.76 o 
  10   6  11     2484.41     2708.70    429.02 o 
  11   6  11      136.10     1120.92    415.83 o 
  12   6  11     3448.91     4217.02    366.71 o 
  13   6  11     2315.71     2160.43    291.56 o 
  14   6  11    18721.19    17541.28    567.95 o 
  15   6  11     1113.53     1443.83    279.31 o 
  16   6  11     7768.40     7428.31    468.45 o 
  17   6  11     3102.14     2826.87    386.42 o 
  18   6  11        5.85      905.09    349.34 o 
  19   6  11       40.75      601.35    372.41 o 
   0   7  11     3128.97     3205.92    357.34 o 
   1   7  11     5171.20     5074.18    301.28 o 
   2   7  11    19266.71    19384.80    440.28 o 
   3   7  11     7932.77     7599.48    443.33 o 
   4   7  11    77799.72    80175.63   1627.98 o 
   5   7  11     2930.73     3040.70    375.75 o 
   6   7  11    30868.71    30760.13    661.04 o 
   7   7  11     7268.22     6541.63    478.09 o 
   8   7  11      937.68     1449.49    417.94 o 
   9   7  11     5904.30     5871.63    492.76 o 
  10   7  11     1898.60     1629.83    381.52 o 
  11   7  11    18452.36    17183.60    591.87 o 
  12   7  11    15380.06    14843.48    549.47 o 
  13   7  11      102.66      784.42    329.41 o 
  14   7  11     9469.39     9409.44    458.77 o 
  15   7  11      339.37      743.91    288.45 o 
  16   7  11       11.06     1076.31    396.72 o 
  17   7  11     1851.06     1741.66    382.91 o 
  18   7  11       11.50      710.13    395.14 o 
  19   7  11     4035.61     3485.98    451.85 o 
   1   8  11     6856.40     6509.50    313.57 o 
   2   8  11    26698.99    25888.74    720.79 o 
   3   8  11     1605.59     1449.88    227.94 o 
   4   8  11     1423.44     1397.53    365.35 o 
   5   8  11      108.01      626.76    416.87 o 
   6   8  11    25216.45    26329.65    789.74 o 
   7   8  11    12718.98    12268.89    541.36 o 
   8   8  11    21327.50    21134.96    697.14 o 
   9   8  11     8329.50     7920.77    643.22 o 
  10   8  11     1729.02     1218.27    270.45 o 
  11   8  11       61.98      711.88    404.76 o 
  12   8  11     2117.93     1796.62    264.54 o 
  13   8  11     2315.97     1917.87    364.96 o 
  14   8  11    11669.74    11620.31    598.86 o 
  15   8  11      400.29      832.55    327.16 o 
  16   8  11     5181.33     5433.00    429.16 o 
  17   8  11     1731.89     1915.55    320.77 o 
  18   8  11       65.42      773.86    393.31 o 
   0   9  11       59.61      752.53    587.80 o 
   1   9  11     3285.41     2948.67    306.25 o 
   2   9  11     6287.78     5354.32    351.57 o 
   3   9  11     3360.62     3332.28    299.88 o 
   4   9  11    32895.42    32199.12    658.14 o 
   5   9  11      117.62      649.50    308.79 o 
   6   9  11     4301.02     4076.30    351.92 o 
   7   9  11     1849.67     1693.66    387.63 o 
   8   9  11     2875.06     2731.98    367.85 o 
   9   9  11     4148.12     4551.75    518.03 o 
  10   9  11      477.03      997.67    381.49 o 
  11   9  11     2729.93     3239.33    616.13 o 
  12   9  11    14082.75    14585.55    582.60 o 
  13   9  11      253.95      441.71    368.17 o 
  14   9  11     2057.42     1947.73    275.87 o 
  15   9  11      172.35     1017.70    361.36 o 
  16   9  11     1456.88     1124.08    328.91 o 
  17   9  11     5009.26     3723.03    372.33 o 
  18   9  11       71.05      790.90    341.09 o 
   1  10  11     2919.46     2985.87    335.00 o 
   2  10  11     3280.39     2971.30    327.73 o 
   3  10  11      298.40     1658.37    404.14 o 
   4  10  11      234.67     1353.25    424.64 o 
   5  10  11      667.28      713.23    212.49 o 
   6  10  11     1478.87     1428.05    270.92 o 
   7  10  11       59.91      398.12    387.76 o 
   8  10  11      500.90      743.60    402.37 o 
   9  10  11      295.49     1225.68    468.41 o 
  10  10  11      756.00     1679.66    393.37 o 
  11  10  11       19.00      519.92    400.19 o 
  12  10  11       58.05      847.91    349.45 o 
  13  10  11      540.87      898.08    249.16 o 
  14  10  11     3240.98     2179.57    290.04 o 
  15  10  11     2256.60     1657.81    387.92 o 
  16  10  11      417.94      851.78    345.54 o 
  17  10  11      228.54      779.66    368.14 o 
   0  11  11     8539.73     8882.35    689.64 o 
   1  11  11      150.20     1487.16    387.79 o 
   2  11  11     1102.22     1784.81    319.88 o 
   3  11  11       57.93     1025.61    385.15 o 
   4  11  11      650.63     1260.95    311.56 o 
   5  11  11       23.00     1201.96    393.58 o 
   6  11  11     3235.63     3021.21    513.05 o 
   7  11  11     1493.44      849.18    458.97 o 
   8  11  11     5110.80     5785.40    509.93 o 
   9  11  11      543.08     1190.50    422.03 o 
  10  11  11      188.29     1135.67    395.67 o 
  11  11  11     3376.25     3070.18    378.40 o 
  12  11  11      287.55      610.94    409.24 o 
  13  11  11      454.05      806.64    363.61 o 
  14  11  11      766.23     1273.24    333.40 o 
  15  11  11        0.52      743.03    342.78 o 
  16  11  11     1921.66     1304.41    308.73 o 
   1  12  11     1907.52     1485.31    313.74 o 
   2  12  11      176.62     1001.59    368.05 o 
   3  12  11      413.65      443.82    342.31 o 
   4  12  11      987.13     1433.20    436.08 o 
   5  12  11     1236.86     1456.47    327.80 o 
   6  12  11     5185.90     5462.81    484.75 o 
   7  12  11     6381.97     5721.42    575.91 o 
   8  12  11     5427.05     4961.07    595.21 o 
   9  12  11     4315.84     3988.14    563.55 o 
  10  12  11     2407.61     2199.55    366.29 o 
  11  12  11       45.70      624.86    413.80 o 
  12  12  11     6218.83     6676.85    551.03 o 
  13  12  11       53.10      756.39    412.80 o 
  14  12  11     3576.12     3228.97    339.02 o 
  15  12  11      337.61      728.21    375.99 o 
   0  13  11    17636.11    19076.06   1290.69 o 
   1  13  11      537.47     1803.85    410.13 o 
   2  13  11    16695.28    16245.73    940.07 o 
   3  13  11     2173.41     1832.21    428.10 o 
   4  13  11    17065.92    19419.95    710.92 o 
   5  13  11      723.52     1029.05    433.36 o 
   6  13  11     3804.86     4793.92    608.56 o 
   7  13  11       53.60      203.88    561.50 o 
   8  13  11     1927.57     1697.89    425.70 o 
   9  13  11     2052.52     2405.70    797.57 o 
  10  13  11     8756.25     8506.47   1211.82 o 
  11  13  11     1767.60     1621.26    351.76 o 
  12  13  11     8804.29     9208.17    819.09 o 
  13  13  11      383.40     1948.68    604.46 o 
  14  13  11     2395.63     2298.31    473.13 o 
   1  14  11    13645.41    13810.43    591.64 o 
   2  14  11      203.88     1276.14    551.84 o 
   3  14  11     2961.62     2385.83    384.73 o 
   4  14  11     2387.01     2150.93    541.11 o 
   5  14  11      911.15      993.03    401.90 o 
   6  14  11     6088.29     6559.71    528.44 o 
   7  14  11     3596.02     4114.45    444.37 o 
   8  14  11      847.21     1109.40    554.92 o 
   9  14  11     3525.84     3332.43    551.57 o 
  10  14  11     1087.86     1832.18    470.56 o 
  11  14  11      282.94      989.57    429.95 o 
  12  14  11    12877.94    13284.29    897.74 o 
   0  15  11     8366.65     8358.86    757.71 o 
   1  15  11     3234.77     3165.26    396.10 o 
   2  15  11    17522.79    16899.16    872.63 o 
   3  15  11     4080.70     5428.76    637.55 o 
   4  15  11    13296.89    13837.64    720.68 o 
   5  15  11      271.68     1471.57    546.76 o 
   6  15  11      344.79      839.92    526.09 o 
   7  15  11       17.79      568.03    477.45 o 
   8  15  11      369.33      757.02    610.86 o 
   9  15  11     2124.28     2124.32    605.96 o 
  10  15  11     4470.47     5518.68    633.37 o 
   1  16  11     1711.82     1886.80    353.40 o 
   2  16  11     1194.00     1393.15    408.00 o 
   3  16  11       14.71     1268.19    456.28 o 
   4  16  11      139.82     1155.13    470.54 o 
   5  16  11       86.37      501.90    449.35 o 
   6  16  11     3164.06     3386.44    506.49 o 
   7  16  11     3484.71     3462.19    485.40 o 
   8  16  11      464.30     1567.36    452.87 o 
   0  17  11     1581.08      937.76    472.31 o 
   1  17  11      132.03      628.56    465.04 o 
   2  17  11      255.23      761.53    395.07 o 
   3  17  11       41.11      587.86    489.15 o 
   4  17  11      218.66      640.76    453.35 o 
   5  17  11     2383.62     2669.17    574.25 o 
   0   0  12     7844.29     9262.19   1139.68 o 
   1   0  12     1853.54     2040.69    351.86 o 
   2   0  12    32153.09    31768.17    684.93 o 
   3   0  12     1408.17      995.70    282.10 o 
   4   0  12    45607.17    45403.18    979.45 o 
   5   0  12     3929.31     3964.49    511.14 o 
   6   0  12     2500.84     2769.92    504.73 o 
   7   0  12     1536.74     1094.83    313.49 o 
   8   0  12       33.41      948.19    511.75 o 
   9   0  12     7028.72     7672.48   1096.97 o 
  10   0  12    22606.89    23831.10    930.25 o 
  11   0  12     1100.05     1026.36    380.96 o 
  12   0  12    45600.23    41875.75   2769.79 o 
  13   0  12     1457.57     1403.35    439.16 o 
  14   0  12    12101.26    11994.96    776.71 o 
  15   0  12     4692.30     4204.03    594.68 o 
  16   0  12      237.24      851.95    413.29 o 
  17   0  12        0.73     1532.22    614.94 o 
  18   0  12     1066.29     1340.73    615.12 o 
   1   1  12     1404.62     1016.23    197.00 o 
   2   1  12     3408.91     3474.82    245.24 o 
   3   1  12        7.40     1452.38    320.65 o 
   4   1  12      830.40     1121.48    307.31 o 
   5   1  12       13.73      411.98    333.20 o 
   6   1  12     6567.00     8092.83    442.75 o 
   7   1  12     2113.74     2898.01    322.12 o 
   8   1  12      281.41     1123.64    410.32 o 
   9   1  12      174.44      751.01    306.32 o 
  10   1  12      654.29     1748.04    394.18 o 
  11   1  12     6747.24     5593.18    402.06 o 
  12   1  12    12328.73    12067.10    744.44 o 
  13   1  12     3166.79     2642.40    320.10 o 
  14   1  12    19788.03    18772.83    604.91 o 
  15   1  12     2797.63     2300.79    336.78 o 
  16   1  12      325.27      683.77    431.12 o 
  17   1  12       81.15      851.99    436.57 o 
  18   1  12     2409.99     2044.92    337.53 o 
   0   2  12     3394.91     3785.50    390.27 o 
   1   2  12      274.39      564.89    260.76 o 
   2   2  12     8445.08     8880.12    342.63 o 
   3   2  12     1082.74     1116.75    201.47 o 
   4   2  12    14641.61    14542.20    486.10 o 
   5   2  12      741.70     1374.94    368.10 o 
   6   2  12     1050.11     1213.07    275.75 o 
   7   2  12        2.54      511.27    404.16 o 
   8   2  12      127.38      864.96    321.75 o 
   9   2  12       45.67     1058.48    337.85 o 
  10   2  12     9334.27     9048.33    496.33 o 
  11   2  12       13.73      606.56    430.33 o 
  12   2  12    22552.50    22217.05    629.27 o 
  13   2  12      414.98     1527.52    336.11 o 
  14   2  12     2390.08     2374.32    312.60 o 
  15   2  12       63.87      736.13    381.08 o 
  16   2  12     1311.92      892.51    334.60 o 
  17   2  12      121.16      732.42    452.56 o 
  18   2  12      538.65      583.30    426.82 o 
   1   3  12     3931.09     3633.97    314.01 o 
   2   3  12     2361.49     2140.44    230.18 o 
   3   3  12        6.12      701.70    230.56 o 
   4   3  12      312.56      991.36    357.57 o 
   5   3  12     4481.59     4634.91    414.44 o 
   6   3  12     4259.81     3686.35    438.63 o 
   7   3  12     1692.27     2334.33    332.19 o 
   8   3  12      855.51     1040.20    275.39 o 
   9   3  12        7.81      906.68    361.79 o 
  10   3  12      519.15     1107.84    474.67 o 
  11   3  12      519.63      963.12    545.26 o 
  12   3  12      117.67      728.18    420.54 o 
  13   3  12       52.19      182.49    357.05 o 
  14   3  12     2544.75     2363.67    427.31 o 
  15   3  12        8.92      966.45    462.78 o 
  16   3  12     1239.41     1512.09    418.22 o 
  17   3  12      160.66      562.68    393.50 o 
  18   3  12       14.53      830.37    405.07 o 
   0   4  12        1.83     1015.76    371.75 o 
   1   4  12      714.31     1175.92    236.13 o 
   2   4  12     1540.75     1508.17    237.57 o 
   3   4  12      806.74      992.01    204.86 o 
   4   4  12     2058.35     1869.09    244.20 o 
   5   4  12      474.28      944.86    339.27 o 
   6   4  12      702.54     1194.50    253.29 o 
   7   4  12      165.60      556.26    308.62 o 
   8   4  12      118.77      407.49    372.33 o 
   9   4  12     6146.44     6514.09    468.49 o 
  10   4  12     1177.50     1345.85    398.32 o 
  11   4  12      692.50      917.66    329.39 o 
  12   4  12     1423.96     1473.23    330.41 o 
  13   4  12      478.97     1222.10    420.77 o 
  14   4  12      584.22     1567.88    462.08 o 
  15   4  12     2790.30     2248.66    370.72 o 
  16   4  12        6.45     1061.03    554.91 o 
  17   4  12        2.24      464.05    449.04 o 
  18   4  12      548.40     1097.68    467.76 o 
   1   5  12        0.65     1173.88    311.24 o 
   2   5  12     2898.64     3492.75    283.24 o 
   3   5  12       64.25      663.40    275.55 o 
   4   5  12       46.55      812.04    298.16 o 
   5   5  12        4.18      816.21    339.60 o 
   6   5  12     5491.22     6171.48    429.43 o 
   7   5  12     1184.46     1329.99    273.05 o 
   8   5  12     3678.74     3107.85    331.16 o 
   9   5  12      716.30     1384.42    418.36 o 
  10   5  12     2122.78     1825.05    364.88 o 
  11   5  12     2362.98     2101.61    396.28 o 
  12   5  12     2821.72     2498.01    378.67 o 
  13   5  12     3006.00     3011.91    411.71 o 
  14   5  12     3570.07     3214.64    425.90 o 
  15   5  12      877.64     1191.74    387.05 o 
  16   5  12     1548.85     1853.51    407.20 o 
  17   5  12      532.53     1220.74    471.86 o 
   0   6  12     2967.67     2830.66    339.97 o 
   1   6  12     1764.35     1654.88    240.58 o 
   2   6  12    15801.38    16170.29    453.88 o 
   3   6  12    11151.71    11493.25    464.43 o 
   4   6  12    36651.25    37443.05    577.09 o 
   5   6  12      313.42      933.96    402.08 o 
   6   6  12     2807.75     2920.89    380.89 o 
   7   6  12     4841.38     5172.02    460.03 o 
   8   6  12      287.16      371.45    402.80 o 
   9   6  12     1925.18     1908.04    358.86 o 
  10   6  12     7222.01     6797.46    555.94 o 
  11   6  12     1411.01     2181.06    583.12 o 
  12   6  12    21915.01    22485.16    760.17 o 
  13   6  12       80.10      542.96    456.81 o 
  14   6  12     9295.89    10176.89   1021.30 o 
  15   6  12     1067.67     1391.75    343.02 o 
  16   6  12      126.27      996.85    511.30 o 
  17   6  12        5.42     1186.11    506.90 o 
   1   7  12     6841.58     7049.16    349.61 o 
   2   7  12    17517.97    17776.48    475.40 o 
   3   7  12     1268.61     1727.68    511.22 o 
   4   7  12      144.04     1034.47    404.65 o 
   5   7  12    12351.29    13096.66    572.94 o 
   6   7  12    23124.01    23384.66    962.57 o 
   7   7  12      553.56     1200.33    517.88 o 
   8   7  12     8024.53     7591.56    526.45 o 
   9   7  12      493.65      805.40    393.48 o 
  10   7  12       41.01     1127.02    439.78 o 
  11   7  12      191.68     1193.55    415.88 o 
  12   7  12     4562.23     4424.44    492.78 o 
  13   7  12     3234.22     2585.33    406.63 o 
  14   7  12    13233.65    12397.12    644.97 o 
  15   7  12     1476.74     1362.46    447.84 o 
  16   7  12     3019.06     2512.66    457.71 o 
   0   8  12      575.84      689.63    453.03 o 
   1   8  12     3406.47     3467.28    313.02 o 
   2   8  12     5936.66     5874.47    392.92 o 
   3   8  12     4896.63     4083.57    351.41 o 
   4   8  12    24434.72    24287.94    687.14 o 
   5   8  12       51.33      612.49    359.43 o 
   6   8  12     5440.49     5218.55    462.95 o 
   7   8  12     2309.50     2355.19    412.37 o 
   8   8  12     1355.64     1884.91    337.83 o 
   9   8  12     1031.54      926.53    336.30 o 
  10   8  12     2100.10     1683.43    353.37 o 
  11   8  12      952.16     1549.91    417.21 o 
  12   8  12    17200.26    18505.07    720.94 o 
  13   8  12        3.71      455.95    434.51 o 
  14   8  12     5378.59     5945.81    531.40 o 
  15   8  12      883.13     1430.59    492.13 o 
  16   8  12       88.98      811.59    520.51 o 
   1   9  12      863.60     1447.58    320.92 o 
   2   9  12     8102.24     8385.49    506.32 o 
   3   9  12     1681.03     1656.15    565.54 o 
   4   9  12       21.86     1136.42    533.56 o 
   5   9  12     2384.90     1680.30    337.42 o 
   6   9  12    10971.04    10570.65    568.73 o 
   7   9  12      118.08      215.81    394.40 o 
   8   9  12     1108.01     1850.92    370.12 o 
   9   9  12      402.76     1227.66    442.14 o 
  10   9  12      471.73     1032.30    400.15 o 
  11   9  12     1085.54      985.41    295.06 o 
  12   9  12     1747.09     2555.08    409.76 o 
  13   9  12     3766.86     2852.78    495.23 o 
  14   9  12     7592.34     7854.72    556.27 o 
  15   9  12        2.61      971.58    431.27 o 
   0  10  12        5.11      506.94    814.66 o 
   1  10  12      212.71     1057.49    400.81 o 
   2  10  12      724.19     1656.89    355.73 o 
   3  10  12      153.73     1391.83    465.20 o 
   4  10  12     1668.06     1347.52    317.95 o 
   5  10  12      640.73     1328.91    401.57 o 
   6  10  12       25.18      740.94    548.03 o 
   7  10  12       38.81      -63.09    537.08 o 
   8  10  12     1288.14     1225.12    336.86 o 
   9  10  12     2486.51     2719.53    402.81 o 
  10  10  12       72.22      966.38    481.99 o 
  11  10  12     2413.28     1996.75    400.55 o 
  12  10  12     1504.63     1878.00    384.11 o 
  13  10  12     1168.94     1504.21    408.83 o 
  14  10  12        1.30      496.89    744.73 o 
   1  11  12     1572.79     1103.40    373.85 o 
   2  11  12      597.09     1330.21    482.52 o 
   3  11  12      474.41      768.16    357.49 o 
   4  11  12     2607.75     2931.17    411.23 o 
   5  11  12     8995.79     9036.35    649.09 o 
   6  11  12      313.41     1187.87    460.21 o 
   7  11  12     2610.68     2501.18    460.48 o 
   8  11  12        2.16     1006.50    411.47 o 
   9  11  12      136.79      674.18    519.66 o 
  10  11  12      893.22     1071.21    439.17 o 
  11  11  12     1212.95     1160.25    454.15 o 
  12  11  12      410.41     1085.58    389.17 o 
  13  11  12      782.30     1188.76    413.08 o 
   0  12  12     7169.23     7452.95    678.13 o 
   1  12  12       63.74     1365.03    457.29 o 
   2  12  12     8437.43     9034.77    547.34 o 
   3  12  12     1316.62     2674.74    497.82 o 
   4  12  12     4910.70     5364.35    451.86 o 
   5  12  12       43.80      993.67    484.52 o 
   6  12  12     1001.14     1145.27    350.29 o 
   7  12  12       93.52     1685.16    446.00 o 
   8  12  12     1642.45     2248.49    508.76 o 
   9  12  12        6.91      255.37    533.37 o 
  10  12  12     7907.91     7832.83    739.39 o 
  11  12  12      179.44      855.81    539.58 o 
   1  13  12      111.51      631.52    370.51 o 
   2  13  12     2169.48     2047.86    357.87 o 
   3  13  12       26.78      775.62    514.38 o 
   4  13  12      141.38      646.48    459.06 o 
   5  13  12        2.00     1176.61    592.50 o 
   6  13  12     5549.97     6691.96    797.26 o 
   7  13  12      162.99      981.92    444.86 o 
   8  13  12      847.75     1595.35    554.46 o 
   9  13  12       34.48      593.81    594.46 o 
  10  13  12      510.94     1319.44    462.00 o 
   0  14  12    10436.14    10794.09    987.72 o 
   1  14  12      597.31     1457.28    404.98 o 
   2  14  12    15707.82    16935.27    929.60 o 
   3  14  12     1366.95     2099.09    444.76 o 
   4  14  12    18917.77    19528.26    989.61 o 
   5  14  12      234.48     1644.36    601.11 o 
   6  14  12     1212.22     1782.68    529.63 o 
   7  14  12     1329.49     1640.31    421.23 o 
   8  14  12        4.30      380.72    528.78 o 
   1  15  12      659.18     1716.65    403.29 o 
   2  15  12     4617.71     5457.87    563.46 o 
   3  15  12     1012.73     1924.85    496.53 o 
   4  15  12       40.88     1470.25    551.59 o 
   1   0  13     4224.75     4040.48    501.48 o 
   2   0  13     3797.12     3976.29    483.11 o 
   3   0  13     3375.43     3869.83    836.37 o 
   4   0  13     2145.42     1611.69    546.47 o 
   5   0  13     4663.26     5950.58    736.70 o 
   6   0  13       77.26      187.86    395.89 o 
   7   0  13    12802.28    12470.99    777.94 o 
   8   0  13     5225.24     5311.83    604.02 o 
   9   0  13     5505.53     5882.77    591.11 o 
  10   0  13     2816.40     3228.72    518.34 o 
  11   0  13     7384.65     6649.20    882.95 o 
  12   0  13     2206.46     1161.22   1025.46 o 
  13   0  13     6280.52     5072.41    640.95 o 
  14   0  13     5373.17     5316.36    889.41 o 
  15   0  13     1791.07     2365.85    522.93 o 
   0   1  13     3535.12     4621.00   1004.99 o 
   1   1  13     2108.33     1971.23    269.43 o 
   2   1  13     8103.90     8727.82    434.22 o 
   3   1  13     3152.31     3014.74    327.84 o 
   4   1  13    11663.18    11963.60    499.25 o 
   5   1  13     5693.21     6087.45    409.50 o 
   6   1  13     3873.49     4005.23    475.70 o 
   7   1  13     8238.51     8392.55    528.73 o 
   8   1  13      727.30     1424.66    336.79 o 
   9   1  13     6524.54     7204.90    447.21 o 
  10   1  13     5230.62     6682.89    470.38 o 
  11   1  13     3863.66     2927.44    396.24 o 
  12   1  13    16222.66    15984.31    609.40 o 
  13   1  13     3509.27     2248.28    346.99 o 
  14   1  13    10370.15    10149.57    560.13 o 
  15   1  13     5691.14     5275.95    448.37 o 
   1   2  13     4711.43     3989.88    321.98 o 
   2   2  13       96.34     1130.95    314.78 o 
   3   2  13     4202.71     4232.18    380.12 o 
   4   2  13        8.84      926.54    437.23 o 
   5   2  13     4024.66     4737.37    389.78 o 
   6   2  13       11.87      653.04    436.62 o 
   7   2  13     4289.88     4644.99    476.22 o 
   8   2  13        6.22      918.22    372.22 o 
   9   2  13     3356.92     2544.40    328.35 o 
  10   2  13      173.78     1372.71    377.65 o 
  11   2  13     2607.48     1717.86    274.83 o 
  12   2  13      600.47      858.46    381.14 o 
  13   2  13     3819.49     3807.34    488.06 o 
  14   2  13     1172.81     1816.13    500.40 o 
  15   2  13      825.48     1044.71    381.27 o 
   0   3  13     5083.98     4317.46    425.91 o 
   1   3  13     1165.64     1314.16    252.76 o 
   2   3  13     2028.43     2309.51    302.29 o 
   3   3  13     5201.58     4736.60    385.07 o 
   4   3  13      614.94     1011.80    305.04 o 
   5   3  13       23.60      926.89    360.75 o 
   6   3  13     2053.18     1718.16    274.92 o 
   7   3  13      872.36     1055.55    287.86 o 
   8   3  13      189.51     1440.95    361.10 o 
   9   3  13       11.58      374.35    340.95 o 
  10   3  13     3562.25     3383.26    368.88 o 
  11   3  13       19.68      346.38    339.84 o 
  12   3  13     3336.86     3557.93    628.62 o 
  13   3  13      356.42     1353.84    439.64 o 
  14   3  13       14.62     1167.63    456.68 o 
  15   3  13        6.52     1182.62    460.35 o 
   1   4  13      286.85      634.40    255.72 o 
   2   4  13     1345.17     1609.00    338.70 o 
   3   4  13       18.62      521.41    361.91 o 
   4   4  13     2394.49     2500.09    313.01 o 
   5   4  13       40.85     1119.18    351.06 o 
   6   4  13      127.60      294.26    319.30 o 
   7   4  13     1606.68     1536.67    288.47 o 
   8   4  13     2433.63     2660.42    319.54 o 
   9   4  13       91.23     1030.12    369.32 o 
  10   4  13     2132.80     2116.71    507.30 o 
  11   4  13      897.79     1524.53    432.40 o 
  12   4  13       22.12      112.20    378.67 o 
  13   4  13       23.00      656.95    408.38 o 
  14   4  13      695.45     1139.88    399.97 o 
  15   4  13       83.51     1092.38    474.59 o 
   0   5  13     5090.75     5544.63    555.95 o 
   1   5  13      182.98      832.71    303.80 o 
   2   5  13     5770.71     5045.49    358.01 o 
   3   5  13     1289.97     1121.31    253.95 o 
   4   5  13     3351.84     3037.09    324.62 o 
   5   5  13     1337.64     1718.86    288.15 o 
   6   5  13     2050.41     1943.76    382.18 o 
   7   5  13     1821.26     1866.07    309.85 o 
   8   5  13     2207.66     2803.84    387.24 o 
   9   5  13     1767.23     1796.08    419.24 o 
  10   5  13      899.12      748.59    409.60 o 
  11   5  13      910.83      751.58    332.00 o 
  12   5  13     3435.05     3615.53    525.25 o 
  13   5  13     1253.80     1332.89    366.68 o 
  14   5  13     6229.50     6546.97    565.11 o 
   1   6  13     3706.37     3253.14    296.55 o 
   2   6  13      115.32      704.25    371.53 o 
   3   6  13     1784.57     2148.60    663.82 o 
   4   6  13      514.37     1031.72    394.24 o 
   5   6  13     8348.53     9450.12    538.81 o 
   6   6  13       18.10      631.78    435.09 o 
   7   6  13      987.02     1213.68    390.91 o 
   8   6  13     1416.13     1989.59    385.29 o 
   9   6  13     1615.58     1737.79    364.40 o 
  10   6  13     1587.83     1315.19    322.18 o 
  11   6  13     3135.10     2699.64    484.29 o 
  12   6  13     1396.25     1276.54    391.07 o 
  13   6  13     1400.48     1518.78    437.07 o 
  14   6  13      718.39      926.24    360.66 o 
   0   7  13    18159.65    18181.45   1019.90 o 
   1   7  13     6408.80     5973.55    420.14 o 
   2   7  13    12011.79    11436.29    484.49 o 
   3   7  13    13312.50    13001.26    785.14 o 
   4   7  13     1723.07     2137.59    501.82 o 
   5   7  13     2016.10     1703.50    396.21 o 
   6   7  13     1656.19     1908.25    472.64 o 
   7   7  13     4803.49     6096.15    500.24 o 
   8   7  13     6266.90     5924.89    506.44 o 
   9   7  13      899.65     1183.36    350.69 o 
  10   7  13    10171.25    10371.02    594.79 o 
  11   7  13      203.99     1222.36    496.96 o 
  12   7  13    12234.86    11795.87    892.55 o 
  13   7  13     2776.30     1811.79    355.85 o 
   1   8  13     1357.90     1411.39    292.68 o 
   2   8  13      236.58     1222.99    457.20 o 
   3   8  13     5046.01     5974.07    557.55 o 
   4   8  13       34.96      372.99    549.60 o 
   5   8  13     8499.37     8359.41    586.24 o 
   6   8  13       36.37      671.80    426.38 o 
   7   8  13     2149.30     2201.13    376.10 o 
   8   8  13       89.92      855.25    322.15 o 
   9   8  13     2418.22     2197.17    391.63 o 
  10   8  13     1802.70     2089.03    450.04 o 
  11   8  13     5613.79     5612.87    530.90 o 
  12   8  13     2159.10     1928.61    348.89 o 
   0   9  13     5921.47     5535.88    735.46 o 
   1   9  13     4309.57     2975.84    443.16 o 
   2   9  13     1907.60     1480.22    302.01 o 
   3   9  13     4074.83     2809.02    455.65 o 
   4   9  13     1697.47     1900.85    380.92 o 
   5   9  13     1528.10     1348.16    497.48 o 
   6   9  13      740.78     1280.59    516.26 o 
   7   9  13     1648.79     2506.38    448.31 o 
   8   9  13     1632.31     1583.52    314.50 o 
   9   9  13      666.87     1202.00    402.70 o 
  10   9  13     1526.90     2029.03    430.84 o 
  11   9  13      616.03      979.63    439.40 o 
   1  10  13      609.18     1343.60    470.30 o 
   2  10  13     1645.80     2092.73    485.51 o 
   3  10  13      152.47      345.43    492.38 o 
   4  10  13      997.66     1834.50    596.37 o 
   5  10  13      555.06     1133.73    457.60 o 
   6  10  13      593.63     1695.52    523.49 o 
   7  10  13     1321.57     1355.68    454.16 o 
   8  10  13     1381.69     1081.74    493.35 o 
   9  10  13        1.49      750.58    482.49 o 
  10  10  13      145.43      864.95    550.15 o 
   0  11  13    12858.78    12710.60   1003.67 o 
   1  11  13        4.75      614.94    514.51 o 
   2  11  13     4213.99     4172.24    443.46 o 
   3  11  13     1800.50     1416.82    399.47 o 
   4  11  13      178.48      459.63    435.56 o 
   5  11  13      683.24     1111.50    412.82 o 
   6  11  13       50.45      785.48    459.34 o 
   7  11  13      203.27      892.46    533.15 o 
   8  11  13      254.11      998.24    467.12 o 
   1  12  13      687.08     1207.22    506.62 o 
   2  12  13        7.20      520.32    393.37 o 
   3  12  13      120.57     1254.98    410.80 o 
   4  12  13      210.02      858.19    460.20 o 
   5  12  13     1784.53     2281.00    484.31 o 
   6  12  13       51.53      346.29    466.53 o 
   0  13  13     3831.03     2809.28    572.62 o 
   1  13  13     1724.91     1757.72    437.37 o 
   0   0  14    33528.46    33389.07   1547.20 o 
   1   0  14     5397.07     7475.60   2393.32 o 
   2   0  14    11225.86    10832.58    655.42 o 
   3   0  14     5965.62     6113.12    603.14 o 
   4   0  14      175.76     1275.84    526.79 o 
   5   0  14     4006.40     4123.00    562.82 o 
   6   0  14     1656.00     2232.91    860.05 o 
   7   0  14     4570.97     4984.37    670.14 o 
   8   0  14    29727.97    29642.98    989.95 o 
   9   0  14      473.13     2388.20    643.48 o 
  10   0  14    12934.94    12037.85   1029.21 o 
  11   0  14      721.44      939.86    448.43 o 
   1   1  14       14.27     1403.99    575.14 o 
   2   1  14     5009.45     5042.88    377.19 o 
   3   1  14     4950.43     5146.11    486.56 o 
   4   1  14       26.00     1341.71    337.07 o 
   5   1  14     1520.72     1581.53    451.44 o 
   6   1  14     5552.77     6423.83    432.37 o 
   7   1  14     4517.32     4712.17    401.27 o 
   8   1  14     1237.82     2647.49    537.69 o 
   9   1  14     3878.16     4357.58    405.17 o 
  10   1  14    19476.88    18740.66    607.59 o 
  11   1  14     1266.78      724.43    340.78 o 
   0   2  14    19529.54    20797.26    988.94 o 
   1   2  14      537.05     1964.73    489.26 o 
   2   2  14     7102.69     7010.48    418.63 o 
   3   2  14      481.31      793.83    319.77 o 
   4   2  14      617.74      707.35    269.57 o 
   5   2  14     1620.14     1551.84    259.32 o 
   6   2  14       66.80      849.76    384.10 o 
   7   2  14     1979.35     1757.86    310.96 o 
   8   2  14     8274.91     8890.48    502.84 o 
   9   2  14        8.56      421.39    351.78 o 
  10   2  14     3799.17     3490.70    380.84 o 
  11   2  14      223.91      760.01    481.85 o 
   1   3  14       40.25     1015.01    404.72 o 
   2   3  14     3090.67     3571.83    324.35 o 
   3   3  14       98.78      842.89    365.87 o 
   4   3  14      310.84      703.63    306.06 o 
   5   3  14       33.09     1155.77    312.75 o 
   6   3  14      586.88      832.65    324.43 o 
   7   3  14      123.25      669.24    368.74 o 
   8   3  14      318.85      693.48    284.48 o 
   9   3  14      132.08      688.13    411.68 o 
  10   3  14      428.87     1506.67    531.25 o 
  11   3  14      689.53     1335.36    416.04 o 
   0   4  14      711.61      696.95    565.88 o 
   1   4  14        1.71      814.62    359.03 o 
   2   4  14      324.03     1124.86    348.16 o 
   3   4  14      221.76      803.98    303.62 o 
   4   4  14     1589.75     1395.30    254.28 o 
   5   4  14      199.38     1677.30    401.73 o 
   6   4  14     1970.60     1448.47    277.10 o 
   7   4  14      846.18     1364.11    338.10 o 
   8   4  14      221.10     1199.33    418.98 o 
   9   4  14       34.90      916.99    424.40 o 
  10   4  14      587.40      661.98    388.71 o 
   1   5  14      163.96      578.62    297.45 o 
   2   5  14       51.42      473.13    357.79 o 
   3   5  14     1497.33     1140.20    366.88 o 
   4   5  14       38.62      582.65    394.38 o 
   5   5  14        0.11      739.95    397.21 o 
   6   5  14        3.95      860.78    415.55 o 
   7   5  14     1865.63     1888.29    362.68 o 
   8   5  14     4131.82     3608.60    404.07 o 
   9   5  14      224.67      895.70    458.41 o 
  10   5  14     5769.70     6204.03    968.52 o 
   0   6  14    24459.45    23228.68   1719.88 o 
   1   6  14     2181.57     2257.08    474.52 o 
   2   6  14    13403.79    13873.03    668.97 o 
   3   6  14     1840.76     1993.30    304.77 o 
   4   6  14     2455.41     1787.16    296.17 o 
   5   6  14      224.22      613.81    418.66 o 
   6   6  14     3753.42     4128.91    470.40 o 
   7   6  14     1782.70     1528.00    306.57 o 
   8   6  14    12475.61    12192.00    639.06 o 
   9   6  14      575.97     1128.77    451.83 o 
   1   7  14       82.46     1335.88    620.98 o 
   2   7  14      170.02      591.59    616.35 o 
   3   7  14     1355.47     1720.76    447.42 o 
   4   7  14        6.00     1013.09    496.27 o 
   5   7  14      334.08      535.03    370.87 o 
   6   7  14     1253.25     1575.61    486.87 o 
   7   7  14     2527.50     3035.01    520.94 o 
   8   7  14     2772.84     2962.20    493.96 o 
   0   8  14    23380.43    24105.89   1706.06 o 
   1   8  14      194.71      939.29    604.72 o 
   2   8  14    10023.09     9298.76    707.18 o 
   3   8  14      455.03     1486.91    828.22 o 
   4   8  14      565.94      701.89    384.05 o 
   5   8  14      479.46      859.15    450.36 o 
   6   8  14     5081.63     4997.04    534.18 o 
   1   9  14      226.03     1338.37    645.08 o 
   2   9  14      171.08     1698.34    599.22 o 
   3   9  14      590.29     1491.87    506.28 o 
   4   9  14      248.51      214.30    449.79 o 
   1   0  15     5211.58     5520.89    730.16 o 
   2   0  15     7396.88     7416.28    776.38 o 
   3   0  15     3753.43     3836.52    656.79 o 
   4   0  15      482.24      599.55    337.81 o 
   0   1  15    35589.78    37520.02   1267.35 o 
   1   1  15     1227.80     1625.30    395.87 o 
   2   1  15    13946.14    13176.98    670.67 o 
   3   1  15     1642.40     1451.35    382.83 o 
   4   1  15      658.28      892.80    379.38 o 
   1   2  15     1746.93     1218.45    314.70 o 
   2   2  15     3095.01     2738.16    399.71 o 
   3   2  15      695.70     1021.92    329.03 o 
   0   3  15     6732.56     6479.41    821.95 o 
   1   3  15      225.87      451.24    437.73 o 
   2   3  15     1506.51     1057.70    386.64 o 
                                                 
